# Supplementary material for: Widespread Selection Across Coding and Noncoding DNA in the Pea Aphid Genome
Source: G3 (Bethesda). 2013 Jun 1;3(6):993–1001. doi: 10.1534/g3.113.005793 (PMC3689810; doi:10.1534/g3.113.005793)
Supplement: Supporting Information [file supp_g3.113.005793_TableS1.xlsx]

## Sheet: coverage
Table S1: Coverage per line.
Line	Total unique bps called for the specified line	Total unique bps called by any line	theoretical coverage	avg number of reads covering each called bp	Proportion of unique bps called by the specified line.
2a	131920303	538110517	0.401825	1.50969	0.25
4-1	80033483	538110517	0.216025	1.31234	0.15
7-2-1	166934894	538110517	0.602391	1.80302	0.31
8-10-1	174474659	538110517	0.545056	1.56067	0.32
99NS4	134294870	538110517	0.599811	2.19219	0.25
BK11	179391235	538110517	0.629875	1.76118	0.33
BK4	106853966	538110517	0.293542	1.35804	0.2
BK9	113632519	538110517	0.326574	1.41199	0.21
CR29-10	159585179	538110517	0.503648	1.55098	0.3
CR29-6	69869968	538110517	0.173535	1.21692	0.13
CR29-8	141473069	538110517	0.444935	1.55534	0.26
D11	129478450	538110517	0.367089	1.37357	0.24
D9	79428769	538110517	0.213077	1.30491	0.15
F1	471849427	538110517	15.1083	16.8683	0.88
FH2	129418920	538110517	0.367866	1.42209	0.24
GC04	106349988	538110517	0.320477	1.47307	0.2
Hutch5	118588025	538110517	0.378792	1.55984	0.22
Hutch6	155523393	538110517	0.746278	2.35213	0.29
Ithaca1	130920034	538110517	0.402395	1.511	0.24
Ithaca18	145355846	538110517	0.450811	1.54237	0.27
Ithaca25	78820163	538110517	0.209877	1.32528	0.15
