# Supplementary material for: Widespread Selection Across Coding and Noncoding DNA in the Pea Aphid Genome
Source: G3 (Bethesda). 2013 Jun 1;3(6):993–1001. doi: 10.1534/g3.113.005793 (PMC3689810; doi:10.1534/g3.113.005793)
Supplement: Supporting Information [file supp_g3.113.005793_TableS2.xlsx]

## Sheet: Sheet1
Table S2. Primers and restriction enzymes used for RFLP analysis to confirm whether a scaffold was X-linked (X) or autosomal (A).
Scaffold	marker chromosome identity	Forward primer	Reverse primer	Restriction enzyme
GL349623	A	TTTTACTTATGTGGATGCAAATGG	AGGTTGCCTTTTGTTAAATAGACG	AluI
GL349626	A	TATTGATCATTTGAACCACTCCAC	CAAGTCATTAAGCAATTTTAGCTTTG	Tsp451
GL349630	X	AACGACTGATCAGGGAATAATAGG	CTATTCGATACACCCATCGTACTG	Alul
GL349640	X	TATATGCGTCGGAGTGTTGATTAC	GTTACAAAGTGAATGCGTTTGTTC	HpyCH4V
GL349641	A	CTGGTGTGTCGTTGGTCTATGTC	TCAGTTTATGATAATGATGTGTGACC	RsaI
GL349655	X	TGTTTTAAGACGGCTCTGTTTATG	GTGAGACTTGTCCGTAGATTGTTG	TaqI
GL349657	X	TGATTGTTATGCAATAGGATCTGG	ACGTAGCACATGAACTAAACCATC	AluI
GL349671	A	ACCTCCTAAATACAATTTGCTACC	AATGTAAATTCCACCGAAACCTT	DdeI
GL349674	A	TTGCAACAATATCATAGGACAACC	CCGCTGTACCAAGAACTATGTATG	HpyCH4V
GL349678	X	TTTAGAAAACGAATCTAGCTGTTCTG	GTTTAAAATATGAGCCCCTACACC	Tsp 45I
GL349699	X	CTCTGACATTTTGGTCATTGAATC	TGATTCAGTTGTTTGTAGTGAAAACC	HpyCH4V
GL349716	A	TGATTTGTTGTACTATGAAACTCAGC	ATAAATTGGCTAGGTCAATCATCG	Alul
Gl349726	X	CAAAACCTCTTAACTGGTACATTTG	GAGTTTTGTCACCAGAACACTCAG	TaqI
GL349736	A	TTTTAACGAAATTCCCTATCATCG	TAAAAGTATTCTAATCGGGGACGA	DdeI
GL349759	A	AACTGTAGGTATACATGGCGAATG	AAAATACAATGCAAACCTTATTGG	DdeI
GL349766	X	TAATCACGATTATTATCGCCCAAA	GGCATTGTATTTGTGTGTATCGTT	HpyCH4V
GL349773	A	TGCTTTGGAATATGAAATTAAACG	CTCAACATTTGCAGAGTGACTAGG	MseI
GL349773	X	CGCACTGTGTACAAATCATGTAAG	TGCAGGTACTAGATGCCTAAAGTG	MseI
GL349782	X	ATGTGTACTGGGTATTGAGTGTCC	ACGTTGTTCGGTACTCCATTTTC	AluI
GL349783	X	CAAGGACCGTTCCAACTAGGTC	CTCTATTTATCGGTTTTGGTGGAC	AluI
GL349804	X	AATACGAAAGTTACGGTCATGCTC	TTCAAGATATTGGCATCTGTAGTTTC	MseI
GL349848	A	AAATGGGCTTGATTTCCTCTTC	TGATCGCATTATGATTAAATTGG	HpyCH4lll
GL349856	A	TTGTGTCTGTCATCACCTTTTAGG	TACGGTCATTTGTTAAAGAGTTGC	TaqI
GL349856	X	TCTCAATCTGTCAGACAATACGTG	CGTAATCCAAGGATACCATTTACC	HpyCH4V
GL349867	A	GCAGTGATCAATATTAATGTGCAAG	TAATATGTAAGCACAAGGCAGGTC	MseI
GL349879	A	GTTCATAGCACAACCACAAGAAAC	CCTTTACAGTTAATGTCCCTTTCC	DdeI
GL349911	X	GATATGAGGTTCTGATAAGTGATGGG	TGTAACTCAATCACCGTTCAAAT	RsaI
GL349918	A	GGGAGGTGATAATAATTTGTTTGG	CTTCATCTTGATCAGAAGCGATAG	DdeI
GL349963	A	GGTGGTTGGTCTCTAAAATTGTTT	CATGCATTAAATTGTTCAATCCTC	SspI
GL349965	X	ACGAACACGTACTGATGTTCATTC	TTTATAGGGTTTGGGACTGCTTAC	HpyCH4V
GL349986	X	CGTTATAAAACAGTAGATCGGAGATG	CAAATAGTTCAACTTCAACAGTGT	HpyCH4V
GL350005	X	CAATTTGTACTATGATTTCATTCCAA	TCAAAATCCACTATTTTCGTGAGA	Tsp451
GL350016	A	CATTTGGGAATTACGTGTAGGATT	ACATAAATATCGCGGAGTCCTAAG	Tsp45I
GL350098	A	ACAACACAGTGACAAAGGAACAAC	TAAGTACATTTCCCACAACGTGAC	Tsp45I
GL350102	A	CAGGACAAGAGAGACTGTTTACCC	TTATATTGCGTTTGCAGATCGTAG	SspI
GL350102	X	GCCTCAAACACCAAAGTACAGATAG	ACCACTGCTGACTATTGATTAACG	XbaI
GL350102	X	GCCTCAAACACCAAAGTACAGATAG	ACCACTGCTGACTATTGATTAACG	XbaI
GL350105	X	ATCGATGCTTTTGAATTGTTTTAC	TGTAGGGTCTCTTGAAGTTGTTTG	TaqI
Gl350131	X	GGAATTTGAAGTTGTTCCACAC	TGAATTGGATAACAATAGCAATGTC	TaqI
GL350218	X	CCGCCATAAATCGATTATACCATA	AACAATGACATTTTAGAGAAAATAAT	SspI
GL350245	X	TAATCACGATTATTATCGCCCAAA	GGCATTGTATTTGTGTGTATCGTT	HpyCH4V
GL350261	X	TCCAGGAATTTATAGTCATTCACG	TTGACGCTCTAGTTTCTATGTTAGG	DdeI
GL350263	X	TTATATCTACTTGGCCACAAGACG	TGTTTATTTCATGCCGCTTAATAAC	RsaI
GL350264	A	CCTATATATGCGCAACACGATTAG	CGCATGTAATTTAATGGATATATTTTG	DdeI
GL350270	X	TAGGTTGTAGGTACCTCGGGTATG	AGATTGTCGTGTCCTATTTGCATC	Tsp451
GL350286	A	TAAAACATCTTGCATCCAATCAAC	TACGATGCTTAAAAGAAATGGATG	HindIII
GL350308	X	ACTAGTCTCGCTTCGCTCAAATTA	AAATATTCGATACCTGCCTGTTT	RsaI
GL350318	A	CATATTATCATTCACGAGCGTATC	GAGGGAATTGATACAATAATCAGG	HpyCH4III
GL350332	X	TTAGGAAGTTCAAAACCAAACTAGG	TGAACCAAACCATATACCATACC	TaqI
GL350342	X	ATGGTGCATTAAATACGAACGATA	GGTACTTTTATTTGAATACCTACATTT	HpyCH4III
GL350347	X	ATATTCGGTGGTTGTATCAGATTG	CGACCATCATAAAGAAAGTGTTTG	EcorRI
GL350456	X	AATCGGATACCATATTTGAGGATG	CGTGTTATTTTACATACCCCTTTG	Tsp451
GL350485	A	TGTGTATTATCCGGTTCAAAATAGAC	GATGTATTATGTACCGTCTGTGTGC	DdeI
GL350513	X	GGTAGGTACCTGTTTTGTCGGTAG	ATCTGACGTAAATTGCAAACATTC	HpyCH4III
GL350576	X	TATTCATGTCGGTTGATGGTAGAC	AAAGTATGATATCCCCGATTTGG	DdeI
GL350638	A	TTTCATACTGATCGTCGGTTAGAC	GCGTAGTGTACATCCAACAGAATC	SspI
GL350708	X	ATGACTTAAACTTGCCACAACTCC	CATACCGTGCGTATAGTTGTTAGG	HpyCH4III
GL351167	X	TTTTAAATGCACGGCTTTATTAGC	TACGAATGGCGATGTCATAAATAC	SspI
