# Supplementary material for: Widespread Selection Across Coding and Noncoding DNA in the Pea Aphid Genome
Source: G3 (Bethesda). 2013 Jun 1;3(6):993–1001. doi: 10.1534/g3.113.005793 (PMC3689810; doi:10.1534/g3.113.005793)
Supplement: Supporting Information [file supp_g3.113.005793_TableS3.xlsx]

## Sheet: Sheet1
Table S3. Fst values for each gene.
Gene	Fst
ACYPI000001	0.0990397
ACYPI000002	-0.0522063
ACYPI000003	-0.020704
ACYPI000004	0.0253684
ACYPI000005	-0.0468832
ACYPI000006	-0.130416
ACYPI000007	-0.0014565
ACYPI000008	-0.0560187
ACYPI000009	-0.0618586
ACYPI000010	-0.00282151
ACYPI000011	-0.0148266
ACYPI000012	0.00498042
ACYPI000013	-0.0130752
ACYPI000014	-0.214029
ACYPI000015	-0.0446097
ACYPI000016	0.0928666
ACYPI000017	-0.283212
ACYPI000018	-0.182153
ACYPI000019	0.311045
ACYPI000020	0.072906
ACYPI000021	0.143314
ACYPI000022	-0.0513884
ACYPI000023	-0.093268
ACYPI000024	-0.00532995
ACYPI000025	0.181495
ACYPI000026	-0.023178
ACYPI000027	0.0464852
ACYPI000028	0.113195
ACYPI000029	-0.0122502
ACYPI000030	-0.0784122
ACYPI000031	0.359149
ACYPI000032	0.138797
ACYPI000033	-0.125261
ACYPI000034	-0.0507617
ACYPI000035	-0.0932784
ACYPI000036	-0.00248007
ACYPI000037	-0.101398
ACYPI000038	-0.1382
ACYPI000039	0.0239051
ACYPI000040	0.0243926
ACYPI000041	0.031007
ACYPI000042	-0.0430344
ACYPI000043	0.0667697
ACYPI000044	-0.0483075
ACYPI000045	0.143985
ACYPI000046	-0.0620571
ACYPI000047	-0.137403
ACYPI000049	0.0164216
ACYPI000050	0.0177027
ACYPI000051	0.0778062
ACYPI000052	-0.0388563
ACYPI000053	0.203208
ACYPI000054	0.0926698
ACYPI000055	0.0192647
ACYPI000056	-0.0584347
ACYPI000057	-0.109672
ACYPI000058	-0.00497225
ACYPI000059	-0.0262221
ACYPI000060	-0.0339154
ACYPI000061	-0.00571259
ACYPI000062	0.0166321
ACYPI000063	-0.00377348
ACYPI000065	0.0710415
ACYPI000066	-0.0792795
ACYPI000067	0.0296763
ACYPI000068	-0.122916
ACYPI000069	0.0164765
ACYPI000070	-0.101364
ACYPI000071	-0.0755036
ACYPI000072	0.0341867
ACYPI000073	-0.0589116
ACYPI000074	-0.0341471
ACYPI000075	-0.0765152
ACYPI000076	-0.101139
ACYPI000077	0.0507311
ACYPI000078	0.0541066
ACYPI000079	-0.134953
ACYPI000080	0.0141402
ACYPI000081	-0.173556
ACYPI000082	-0.00527738
ACYPI000083	-0.0853042
ACYPI000084	-0.00172992
ACYPI000085	-0.0982902
ACYPI000086	-0.188842
ACYPI000087	0.0921911
ACYPI000088	-0.0984263
ACYPI000089	0.0866429
ACYPI000090	0.0690797
ACYPI000091	0.0133041
ACYPI000092	0.073457
ACYPI000093	-0.026911
ACYPI000094	-0.091218
ACYPI000095	-0.090771
ACYPI000096	-0.111103
ACYPI000097	0.108246
ACYPI000099	-0.132226
ACYPI000100	-0.159542
ACYPI000101	-0.0616537
ACYPI000102	-0.171991
ACYPI000103	-0.0206787
ACYPI000104	0.0850287
ACYPI000105	-0.255033
ACYPI000106	-0.0013977
ACYPI000107	-0.0388517
ACYPI000108	-0.0152282
ACYPI000109	-0.155827
ACYPI000110	-0.0902191
ACYPI000111	-0.081155
ACYPI000112	-0.0815377
ACYPI000113	-0.00229323
ACYPI000114	-0.0614584
ACYPI000115	-0.0497079
ACYPI000116	-0.0187654
ACYPI000117	-0.112434
ACYPI000118	-0.0995181
ACYPI000119	0.0213963
ACYPI000120	-0.101995
ACYPI000121	0.0665057
ACYPI000122	-0.00671401
ACYPI000123	0.0865049
ACYPI000124	-0.143124
ACYPI000125	-0.0229061
ACYPI000126	-0.202797
ACYPI000127	0.140727
ACYPI000128	0.0701072
ACYPI000130	-0.002734
ACYPI000132	-0.123722
ACYPI000133	-0.0636957
ACYPI000134	-0.0661531
ACYPI000135	-0.165234
ACYPI000136	0.0139057
ACYPI000138	-0.063054
ACYPI000139	-0.0140571
ACYPI000140	-0.177177
ACYPI000142	-0.176157
ACYPI000143	0.0605206
ACYPI000144	-0.0458552
ACYPI000146	0.134792
ACYPI000147	-0.0809038
ACYPI000148	-0.0966189
ACYPI000149	0.00650605
ACYPI000150	-0.0842439
ACYPI000152	-0.134516
ACYPI000153	0.0216858
ACYPI000154	-0.0523909
ACYPI000155	-0.107518
ACYPI000156	-0.129709
ACYPI000157	-0.0932119
ACYPI000158	-0.0802175
ACYPI000159	0.0600684
ACYPI000160	0.0637987
ACYPI000161	-0.134095
ACYPI000162	0.0592806
ACYPI000163	-0.0463666
ACYPI000164	0.0087397
ACYPI000165	-0.0904522
ACYPI000166	-0.144332
ACYPI000167	0.04049
ACYPI000168	-0.0800845
ACYPI000169	-0.0334261
ACYPI000170	0.0591661
ACYPI000171	-0.0764208
ACYPI000172	0.0256474
ACYPI000173	-0.0550156
ACYPI000174	-0.0812751
ACYPI000175	0.083715
ACYPI000176	-0.12917
ACYPI000177	0.0361413
ACYPI000178	-0.0247987
ACYPI000179	-0.0181786
ACYPI000180	0.110828
ACYPI000181	0.244203
ACYPI000182	-0.0339188
ACYPI000183	-0.11161
ACYPI000184	-0.0487363
ACYPI000185	0.0402461
ACYPI000186	-0.093627
ACYPI000187	-0.131474
ACYPI000188	-0.179831
ACYPI000189	0.0299782
ACYPI000191	-0.0553761
ACYPI000192	0.0405947
ACYPI000193	-0.111009
ACYPI000194	-0.0194934
ACYPI000195	-0.194012
ACYPI000196	-0.194747
ACYPI000197	-0.051689
ACYPI000198	-0.0516327
ACYPI000199	-0.117851
ACYPI000200	-0.0160468
ACYPI000201	0.068789
ACYPI000202	-0.208791
ACYPI000203	-0.0105324
ACYPI000204	0.207108
ACYPI000205	-0.195657
ACYPI000206	-0.0426371
ACYPI000207	0.0414442
ACYPI000208	0.175642
ACYPI000209	-0.105546
ACYPI000210	-0.106995
ACYPI000211	-0.0785213
ACYPI000212	-0.186231
ACYPI000213	-0.0332098
ACYPI000214	0.201327
ACYPI000215	0.242796
ACYPI000216	0.108161
ACYPI000218	-0.0811949
ACYPI000219	0.0560645
ACYPI000220	0.0282067
ACYPI000221	0.0205392
ACYPI000222	0.0830167
ACYPI000224	-0.0998761
ACYPI000225	0.0321849
ACYPI000226	0.180705
ACYPI000227	0.0456839
ACYPI000229	0.0309464
ACYPI000230	-0.0380875
ACYPI000232	0.180704
ACYPI000233	-0.0801937
ACYPI000234	-0.0775002
ACYPI000235	-0.0879337
ACYPI000236	-0.000319943
ACYPI000237	-0.169578
ACYPI000238	-0.0188255
ACYPI000239	-0.0742797
ACYPI000240	0.131511
ACYPI000241	0.0596625
ACYPI000242	-0.182417
ACYPI000243	-0.00496712
ACYPI000244	-0.100874
ACYPI000245	-0.00670958
ACYPI000247	0.00991041
ACYPI000248	-0.20529
ACYPI000249	0.164033
ACYPI000250	-0.0830502
ACYPI000251	-0.0785588
ACYPI000252	0.0771246
ACYPI000253	0.0377432
ACYPI000254	-0.0452319
ACYPI000255	-0.0543478
ACYPI000256	-0.114454
ACYPI000257	0.00367216
ACYPI000258	0.0917616
ACYPI000259	-0.0674856
ACYPI000260	-0.128727
ACYPI000261	-0.0549064
ACYPI000262	0.024665
ACYPI000263	0.0218319
ACYPI000264	0.119473
ACYPI000265	-0.0498447
ACYPI000266	0.00182032
ACYPI000267	0.0264352
ACYPI000268	-0.0354963
ACYPI000270	0.0033471
ACYPI000271	-0.13638
ACYPI000272	0.145686
ACYPI000273	-0.0517407
ACYPI000274	-0.0118192
ACYPI000275	-0.0121828
ACYPI000276	-0.0258375
ACYPI000277	-0.0938268
ACYPI000278	-0.0261657
ACYPI000279	-0.094428
ACYPI000280	-0.0548916
ACYPI000281	-0.167494
ACYPI000282	0.207217
ACYPI000283	0.137062
ACYPI000284	-0.124248
ACYPI000285	-0.0151647
ACYPI000286	-0.126391
ACYPI000288	0.0762831
ACYPI000289	0.0090874
ACYPI000290	-0.152803
ACYPI000291	0.0889405
ACYPI000293	0.0972012
ACYPI000294	0.0389316
ACYPI000295	-0.0285177
ACYPI000296	0.00129607
ACYPI000297	0.0508448
ACYPI000298	-0.0702202
ACYPI000300	-0.0025886
ACYPI000301	-0.0205744
ACYPI000302	-0.0872658
ACYPI000303	-0.0813303
ACYPI000304	-0.0277286
ACYPI000305	0.0432322
ACYPI000307	0.073344
ACYPI000308	0.0334231
ACYPI000309	-0.086901
ACYPI000310	0.104245
ACYPI000311	-0.0913489
ACYPI000312	-0.0672134
ACYPI000313	-0.0175813
ACYPI000314	-0.0767544
ACYPI000315	-0.0602936
ACYPI000316	-0.0351655
ACYPI000317	-0.115672
ACYPI000318	0.00226403
ACYPI000319	-0.0902854
ACYPI000320	0.00321115
ACYPI000321	-0.0363689
ACYPI000323	0.0499774
ACYPI000324	0.0416584
ACYPI000325	-0.0873794
ACYPI000326	-0.0146044
ACYPI000327	-0.0620837
ACYPI000328	0.110566
ACYPI000329	-0.106202
ACYPI000330	-0.0531023
ACYPI000331	-0.0821951
ACYPI000332	-0.180973
ACYPI000333	-0.00545575
ACYPI000334	0.0576423
ACYPI000335	-0.00335155
ACYPI000336	0.0950698
ACYPI000337	-0.0157665
ACYPI000338	-0.159772
ACYPI000339	0.0171465
ACYPI000340	-0.076827
ACYPI000341	0.0319448
ACYPI000342	-0.0421002
ACYPI000343	-0.0497926
ACYPI000344	0.146773
ACYPI000345	0.00908088
ACYPI000346	-0.0512299
ACYPI000347	-0.157875
ACYPI000348	0.00101917
ACYPI000349	0.092454
ACYPI000350	-0.0945819
ACYPI000351	-0.152313
ACYPI000352	0.0794173
ACYPI000353	-0.260884
ACYPI000354	-0.0566157
ACYPI000355	-0.291679
ACYPI000357	-0.000566237
ACYPI000358	0.111113
ACYPI000359	0.127767
ACYPI000361	-0.0648992
ACYPI000362	-0.02728
ACYPI000363	-0.0922649
ACYPI000364	-0.0177573
ACYPI000365	-0.0741143
ACYPI000366	-0.0613172
ACYPI000367	-0.0450566
ACYPI000368	0.254183
ACYPI000369	-0.0854414
ACYPI000370	0.180862
ACYPI000372	0.0336309
ACYPI000373	-0.163037
ACYPI000375	0.13975
ACYPI000376	-0.0568
ACYPI000377	-0.0543585
ACYPI000378	0.0483339
ACYPI000379	-0.0149048
ACYPI000380	-0.170303
ACYPI000381	-0.0799106
ACYPI000382	-0.112367
ACYPI000383	-0.0355357
ACYPI000384	-0.127334
ACYPI000385	-0.044121
ACYPI000386	0.00306763
ACYPI000387	0.00706474
ACYPI000388	0.0515997
ACYPI000389	-0.106869
ACYPI000390	-0.0400053
ACYPI000391	0.0468491
ACYPI000392	-0.00999428
ACYPI000393	-0.244552
ACYPI000394	0.0475171
ACYPI000395	0.0775176
ACYPI000396	-0.110598
ACYPI000397	-0.0551576
ACYPI000398	-0.0535318
ACYPI000399	-0.122768
ACYPI000400	0.0323971
ACYPI000401	0.153993
ACYPI000402	0.0751062
ACYPI000405	-0.0579522
ACYPI000406	0.0243262
ACYPI000407	-0.0823189
ACYPI000408	0.0275819
ACYPI000409	-0.0245577
ACYPI000410	0.346758
ACYPI000411	-0.0951887
ACYPI000412	-0.136681
ACYPI000413	-0.184828
ACYPI000415	0.231312
ACYPI000416	-0.000967002
ACYPI000417	-0.16077
ACYPI000419	-0.0634286
ACYPI000420	0.066013
ACYPI000421	-0.00726137
ACYPI000422	0.0293018
ACYPI000423	-0.0853639
ACYPI000424	-0.217091
ACYPI000425	0.0139321
ACYPI000426	0.158812
ACYPI000427	-0.0135034
ACYPI000428	-0.00974954
ACYPI000429	0.00585527
ACYPI000430	-0.0880149
ACYPI000431	-0.0391678
ACYPI000432	-0.0746881
ACYPI000433	0.0102728
ACYPI000434	-0.0570217
ACYPI000436	-0.170366
ACYPI000437	-0.0599733
ACYPI000438	0.013036
ACYPI000439	0.0157426
ACYPI000440	0.00547027
ACYPI000441	-0.0938792
ACYPI000442	-0.138721
ACYPI000443	0.0386754
ACYPI000445	0.00255421
ACYPI000446	-0.0116782
ACYPI000447	0.0862923
ACYPI000448	0.209976
ACYPI000449	-0.248797
ACYPI000450	-0.0658385
ACYPI000451	0.0036424
ACYPI000452	-0.0840511
ACYPI000453	-0.0344335
ACYPI000454	-0.0691643
ACYPI000455	-0.0599294
ACYPI000456	0.0312418
ACYPI000457	-0.0659965
ACYPI000458	-0.032383
ACYPI000460	0.00225136
ACYPI000462	-0.0619259
ACYPI000463	-0.102015
ACYPI000464	-0.00186663
ACYPI000465	-0.0368813
ACYPI000466	-0.167463
ACYPI000467	-0.0733107
ACYPI000468	-0.00165669
ACYPI000470	-0.0274246
ACYPI000471	-0.0002982
ACYPI000472	-0.0409029
ACYPI000473	0.0301254
ACYPI000474	-0.00871085
ACYPI000475	-0.183457
ACYPI000476	-0.221737
ACYPI000477	-0.0825463
ACYPI000478	-0.093082
ACYPI000479	0.114362
ACYPI000480	-0.0955206
ACYPI000481	0.0596401
ACYPI000482	-0.156279
ACYPI000483	-0.109671
ACYPI000484	-0.0149121
ACYPI000485	-0.0355514
ACYPI000487	0.0147997
ACYPI000488	0.151854
ACYPI000489	-0.0900785
ACYPI000490	-0.0270834
ACYPI000491	-0.26423
ACYPI000492	0.186757
ACYPI000493	0.0891622
ACYPI000494	-0.382668
ACYPI000495	0.204395
ACYPI000496	-0.142801
ACYPI000497	-0.0142591
ACYPI000498	0.0430178
ACYPI000499	0.0133785
ACYPI000500	-0.103377
ACYPI000501	-0.0416654
ACYPI000502	-0.0226449
ACYPI000503	-0.0702102
ACYPI000504	-0.0321796
ACYPI000505	-0.109384
ACYPI000506	-0.0854031
ACYPI000507	-0.00053437
ACYPI000508	-0.0946445
ACYPI000509	0.269446
ACYPI000510	-0.109766
ACYPI000511	0.255672
ACYPI000513	-0.0555369
ACYPI000514	0.0599008
ACYPI000515	-0.0184881
ACYPI000516	-0.121265
ACYPI000517	-0.00718869
ACYPI000518	0.115947
ACYPI000519	-0.161827
ACYPI000520	-0.021017
ACYPI000521	0.188565
ACYPI000522	0.010141
ACYPI000523	-0.0205766
ACYPI000525	-0.00696076
ACYPI000526	0.111829
ACYPI000527	-0.0377766
ACYPI000528	0.0313642
ACYPI000530	0.0270942
ACYPI000531	-0.106826
ACYPI000532	-0.128773
ACYPI000533	-0.234838
ACYPI000534	0.0296763
ACYPI000536	-0.0141872
ACYPI000537	-0.105805
ACYPI000538	-0.100335
ACYPI000539	0.176944
ACYPI000540	0.0969422
ACYPI000541	0.00512018
ACYPI000542	0.0157632
ACYPI000543	-0.0678012
ACYPI000546	0.0691454
ACYPI000547	0.018362
ACYPI000548	-0.0158067
ACYPI000549	0.0724204
ACYPI000550	0.0032025
ACYPI000551	0.0268967
ACYPI000552	0.0147757
ACYPI000553	0.0195778
ACYPI000554	-0.134723
ACYPI000555	0.0510032
ACYPI000556	0.0854708
ACYPI000557	-0.130529
ACYPI000558	0.0297156
ACYPI000559	0.0868372
ACYPI000560	-0.0680713
ACYPI000562	0.115576
ACYPI000563	-0.0774523
ACYPI000564	0.00348864
ACYPI000566	-0.0478316
ACYPI000568	0.0125621
ACYPI000569	0.148091
ACYPI000571	0.103932
ACYPI000572	-0.128972
ACYPI000573	0.122721
ACYPI000575	-0.0635789
ACYPI000576	-0.0345346
ACYPI000577	0.0307586
ACYPI000578	-0.205059
ACYPI000579	-0.14127
ACYPI000580	0.0768404
ACYPI000582	-0.0272337
ACYPI000583	0.0666814
ACYPI000584	-0.0944143
ACYPI000585	0.0548854
ACYPI000586	-0.0123371
ACYPI000587	-0.138695
ACYPI000588	-0.0354076
ACYPI000589	0.106108
ACYPI000590	0.0417369
ACYPI000591	-0.14881
ACYPI000592	0.0401698
ACYPI000593	-0.0258551
ACYPI000594	0.127484
ACYPI000595	-0.0887351
ACYPI000596	-0.0359058
ACYPI000597	-0.0130866
ACYPI000598	-0.0941232
ACYPI000599	-0.0198705
ACYPI000600	-0.0580102
ACYPI000601	0.0779195
ACYPI000602	0.0933738
ACYPI000603	-0.0407566
ACYPI000604	-0.00483228
ACYPI000605	0.0182191
ACYPI000606	-0.0355829
ACYPI000607	0.17658
ACYPI000608	-0.046303
ACYPI000609	-0.0607952
ACYPI000610	-0.0240834
ACYPI000611	-0.0995607
ACYPI000612	0.0503247
ACYPI000613	0.020518
ACYPI000614	-0.0341947
ACYPI000615	0.0387162
ACYPI000616	-0.0416751
ACYPI000617	0.109425
ACYPI000618	-0.0389205
ACYPI000619	-0.189093
ACYPI000620	-0.110905
ACYPI000621	0.0318318
ACYPI000623	-0.0265685
ACYPI000624	-0.0722513
ACYPI000625	-0.0119405
ACYPI000626	-0.00129934
ACYPI000627	0.0407629
ACYPI000629	-0.040122
ACYPI000630	0.0281322
ACYPI000631	-0.0705226
ACYPI000632	0.00100643
ACYPI000633	0.0118538
ACYPI000635	-0.0540925
ACYPI000636	-0.0358282
ACYPI000637	-0.0482649
ACYPI000638	0.036302
ACYPI000639	-0.0374664
ACYPI000641	0.0145443
ACYPI000642	0.112624
ACYPI000643	-0.0700957
ACYPI000644	-0.100979
ACYPI000645	-0.0845455
ACYPI000646	0.147521
ACYPI000647	-0.133651
ACYPI000648	-0.18782
ACYPI000649	0.0799069
ACYPI000650	0.0171617
ACYPI000651	0.0602586
ACYPI000652	-0.0637025
ACYPI000653	0.0793734
ACYPI000654	-0.103516
ACYPI000655	0.0201667
ACYPI000656	-0.0192801
ACYPI000657	-0.0814083
ACYPI000658	0.0119013
ACYPI000659	-0.0474075
ACYPI000660	-0.0472335
ACYPI000661	0.0617592
ACYPI000662	0.0522587
ACYPI000663	0.00372069
ACYPI000664	-0.0891758
ACYPI000665	-0.000449849
ACYPI000666	0.0355387
ACYPI000667	0.189882
ACYPI000668	0.0746362
ACYPI000669	0.00268909
ACYPI000670	-0.163469
ACYPI000671	-0.000699928
ACYPI000672	-0.0983286
ACYPI000673	-0.0923607
ACYPI000674	0.0272972
ACYPI000676	0.193944
ACYPI000677	0.044516
ACYPI000678	-0.079539
ACYPI000680	0.0521704
ACYPI000681	0.0974853
ACYPI000682	-0.0309435
ACYPI000683	0.0814305
ACYPI000684	-0.0810364
ACYPI000685	0.0209014
ACYPI000686	-0.0565947
ACYPI000687	-0.0860211
ACYPI000688	0.0867312
ACYPI000689	-0.109549
ACYPI000690	-0.127567
ACYPI000691	0.0923514
ACYPI000693	0.101593
ACYPI000694	-0.0453712
ACYPI000695	0.0678975
ACYPI000696	-0.0779342
ACYPI000697	0.0829662
ACYPI000698	0.0225257
ACYPI000699	-0.00232446
ACYPI000700	0.125021
ACYPI000702	0.0364325
ACYPI000703	-0.0301486
ACYPI000704	-0.0440699
ACYPI000705	0.197892
ACYPI000706	-0.0717297
ACYPI000707	0.00547391
ACYPI000708	-0.0612243
ACYPI000710	-0.0310165
ACYPI000711	0.0083967
ACYPI000712	-0.0467832
ACYPI000713	-0.141336
ACYPI000714	-0.0196053
ACYPI000715	0.0335369
ACYPI000716	0.0473399
ACYPI000717	0.0504302
ACYPI000718	-0.0152515
ACYPI000719	-0.281243
ACYPI000720	-0.135462
ACYPI000721	-0.115693
ACYPI000724	-0.0650397
ACYPI000725	-0.0527275
ACYPI000726	0.0517097
ACYPI000727	-0.109039
ACYPI000728	0.033043
ACYPI000729	0.0129102
ACYPI000730	-0.042126
ACYPI000731	-0.0633372
ACYPI000733	-0.158723
ACYPI000734	-0.0323335
ACYPI000735	0.0196122
ACYPI000736	-0.010839
ACYPI000737	-0.00409524
ACYPI000738	0.145569
ACYPI000739	-0.141248
ACYPI000740	0.0206302
ACYPI000741	-0.0930122
ACYPI000742	-0.188848
ACYPI000744	-0.0421589
ACYPI000745	0.00854368
ACYPI000746	0.0399156
ACYPI000747	0.0558505
ACYPI000748	-0.0769263
ACYPI000749	-0.107817
ACYPI000750	0.0386989
ACYPI000751	-0.136471
ACYPI000752	0.0570003
ACYPI000753	-0.140197
ACYPI000754	-0.0126348
ACYPI000756	-0.126149
ACYPI000757	-0.108276
ACYPI000758	-0.0596214
ACYPI000759	0.0580255
ACYPI000760	-0.0534021
ACYPI000761	-0.0730553
ACYPI000762	-0.0147733
ACYPI000763	0.14955
ACYPI000764	-0.0120073
ACYPI000765	-0.0466221
ACYPI000767	0.0519507
ACYPI000768	0.0311752
ACYPI000769	-0.0505491
ACYPI000770	-0.0512099
ACYPI000771	-0.0334303
ACYPI000772	0.0352514
ACYPI000775	-0.0140656
ACYPI000776	-0.0651705
ACYPI000777	-0.133984
ACYPI000778	0.0509898
ACYPI000779	-0.156338
ACYPI000780	0.0442767
ACYPI000781	-0.188936
ACYPI000782	-0.0719708
ACYPI000783	-0.0366878
ACYPI000785	-0.801397
ACYPI000786	-0.0517531
ACYPI000787	0.0184982
ACYPI000788	0.0147782
ACYPI000789	0.112163
ACYPI000790	-0.00755092
ACYPI000791	-0.0656439
ACYPI000792	0.00244567
ACYPI000793	-0.0457795
ACYPI000794	0.00407254
ACYPI000795	-0.224223
ACYPI000796	-0.00641952
ACYPI000797	-0.129301
ACYPI000798	-0.0311503
ACYPI000799	0.129488
ACYPI000800	-0.112833
ACYPI000801	0.000718456
ACYPI000802	-0.0885609
ACYPI000803	-0.119249
ACYPI000804	-0.0577278
ACYPI000805	0.0527408
ACYPI000806	-0.0583198
ACYPI000807	0.00735152
ACYPI000808	-0.0779743
ACYPI000810	-0.0234684
ACYPI000811	-0.180637
ACYPI000813	-0.117267
ACYPI000814	-0.104651
ACYPI000815	-0.00622708
ACYPI000816	-0.170097
ACYPI000817	-0.0164213
ACYPI000818	-0.00573372
ACYPI000819	0.0002197
ACYPI000820	0.00168416
ACYPI000821	-0.0710378
ACYPI000822	-0.107927
ACYPI000823	-0.0663739
ACYPI000824	0.0300594
ACYPI000825	0.106561
ACYPI000826	0.0846026
ACYPI000827	0.0400468
ACYPI000828	-0.0868791
ACYPI000829	-0.0445795
ACYPI000830	0.0756549
ACYPI000831	-0.032034
ACYPI000832	0.0838704
ACYPI000834	-0.140205
ACYPI000835	-0.260646
ACYPI000836	0.225008
ACYPI000837	-0.135041
ACYPI000838	0.00973115
ACYPI000839	-0.0550042
ACYPI000840	0.0949098
ACYPI000841	-0.0825488
ACYPI000842	-0.147015
ACYPI000843	-0.0259505
ACYPI000844	-0.105213
ACYPI000845	-0.00705793
ACYPI000846	-0.0690188
ACYPI000847	-0.0999081
ACYPI000848	0.0929306
ACYPI000849	0.0374848
ACYPI000850	-0.00170632
ACYPI000851	-0.0484098
ACYPI000852	0.24078
ACYPI000853	-0.0285658
ACYPI000854	-0.124233
ACYPI000855	-0.0378069
ACYPI000856	-0.120825
ACYPI000857	0.303822
ACYPI000858	-0.0781822
ACYPI000859	0.115252
ACYPI000860	0.0841963
ACYPI000861	-0.0396956
ACYPI000862	0.19089
ACYPI000863	-0.00301895
ACYPI000864	-0.0661523
ACYPI000865	-0.210172
ACYPI000866	0.0505064
ACYPI000867	0.0883279
ACYPI000868	-0.0673646
ACYPI000869	-0.141049
ACYPI000870	0.0146433
ACYPI000871	-0.0857147
ACYPI000872	-0.0297729
ACYPI000873	-0.0613191
ACYPI000875	0.0311805
ACYPI000876	0.103059
ACYPI000877	0.00794671
ACYPI000878	0.0467223
ACYPI000881	-0.155288
ACYPI000882	-0.026584
ACYPI000884	-0.0265936
ACYPI000885	-0.0333719
ACYPI000886	-0.0918886
ACYPI000887	0.117671
ACYPI000888	-0.102297
ACYPI000889	0.126326
ACYPI000890	-0.00387904
ACYPI000891	0.0350752
ACYPI000892	-0.0643558
ACYPI000893	-0.131578
ACYPI000895	0.00213641
ACYPI000896	-0.192369
ACYPI000897	-0.0450829
ACYPI000898	1
ACYPI000899	-0.0093103
ACYPI000900	-0.29525
ACYPI000901	-0.0922818
ACYPI000902	-0.0428802
ACYPI000903	-0.0776913
ACYPI000904	-0.134593
ACYPI000905	0.00886913
ACYPI000906	-0.109998
ACYPI000907	0.0447378
ACYPI000908	0.0170582
ACYPI000909	0.036379
ACYPI000910	-0.104916
ACYPI000911	-0.227409
ACYPI000912	-0.0848862
ACYPI000913	0.178076
ACYPI000914	-0.0164279
ACYPI000915	-0.0154609
ACYPI000916	-0.109056
ACYPI000917	-0.0137086
ACYPI000918	-0.0166193
ACYPI000919	-0.0299709
ACYPI000920	0.186305
ACYPI000921	-0.0885227
ACYPI000922	-0.129636
ACYPI000923	0.0296014
ACYPI000924	-0.0912991
ACYPI000925	-0.0952919
ACYPI000926	-0.142084
ACYPI000927	-0.127505
ACYPI000928	-0.0398748
ACYPI000929	-0.0428298
ACYPI000930	0.132582
ACYPI000931	0.106556
ACYPI000932	-0.134402
ACYPI000933	0.0860677
ACYPI000934	-0.115578
ACYPI000935	0.00878993
ACYPI000936	-0.0704566
ACYPI000937	-0.177777
ACYPI000938	-0.014944
ACYPI000939	0.0544403
ACYPI000941	-0.0451877
ACYPI000942	-0.108006
ACYPI000944	-0.162677
ACYPI000945	-0.100072
ACYPI000946	-0.0674987
ACYPI000947	-0.0235971
ACYPI000948	-0.152983
ACYPI000949	-0.0708495
ACYPI000951	0.277855
ACYPI000952	0.104757
ACYPI000953	0.166197
ACYPI000955	0.0119682
ACYPI000956	-0.167793
ACYPI000958	-0.103842
ACYPI000959	-0.0868419
ACYPI000960	0.112432
ACYPI000961	0.0130126
ACYPI000962	-0.112598
ACYPI000963	0.00856574
ACYPI000964	0.0344938
ACYPI000965	-0.0369404
ACYPI000966	0.0261049
ACYPI000967	-0.118564
ACYPI000968	0.0366894
ACYPI000969	0.338848
ACYPI000970	0.107852
ACYPI000971	-0.0401918
ACYPI000973	0.0308788
ACYPI000975	-0.0631711
ACYPI000977	-0.149069
ACYPI000978	0.00734204
ACYPI000979	0.0674202
ACYPI000980	-0.0479555
ACYPI000981	-0.0423102
ACYPI000982	-0.113242
ACYPI000983	0.00256142
ACYPI000984	-0.0813738
ACYPI000985	0.0248254
ACYPI000986	0.0640115
ACYPI000987	-0.0714552
ACYPI000990	-0.00545671
ACYPI000991	-0.071626
ACYPI000992	0.0224033
ACYPI000994	0.0510116
ACYPI000995	0.0314948
ACYPI000996	0.137216
ACYPI000997	-0.0413335
ACYPI000998	-0.0871694
ACYPI000999	-0.109149
ACYPI001000	0.0276875
ACYPI001001	0.0618617
ACYPI001002	0.119749
ACYPI001003	-0.0774149
ACYPI001004	-0.00987112
ACYPI001006	0.0381877
ACYPI001007	0.0348024
ACYPI001008	0.0276059
ACYPI001009	-0.0621738
ACYPI001010	0.0119513
ACYPI001011	-0.0860095
ACYPI001012	-0.0967467
ACYPI001013	-0.133536
ACYPI001014	0.000548691
ACYPI001015	-0.0942012
ACYPI001017	0.024885
ACYPI001018	-0.0251216
ACYPI001019	-0.105712
ACYPI001020	-0.151678
ACYPI001021	-0.0615993
ACYPI001023	-0.00898175
ACYPI001024	-0.110648
ACYPI001025	0.089548
ACYPI001026	0.000249747
ACYPI001027	-0.0822397
ACYPI001028	0.0604151
ACYPI001029	-0.034938
ACYPI001030	-0.0315474
ACYPI001031	-0.0184953
ACYPI001032	-0.0322455
ACYPI001033	-0.257928
ACYPI001034	0.0862238
ACYPI001036	-0.00998713
ACYPI001037	-0.0348545
ACYPI001038	-0.0642045
ACYPI001039	-0.0411556
ACYPI001040	-0.0907576
ACYPI001041	0.0581383
ACYPI001042	0.0756494
ACYPI001043	-0.0819551
ACYPI001044	0.0118247
ACYPI001045	-0.0498341
ACYPI001046	-0.0199675
ACYPI001047	-0.0477279
ACYPI001048	-0.156362
ACYPI001049	0.215996
ACYPI001050	-0.0263404
ACYPI001051	0.0781369
ACYPI001052	-0.117896
ACYPI001053	-0.0193899
ACYPI001054	-0.08398
ACYPI001055	0.0632822
ACYPI001056	-0.0217019
ACYPI001057	0.0112913
ACYPI001058	-0.0942731
ACYPI001059	0.0505578
ACYPI001061	0.254624
ACYPI001062	-0.0263304
ACYPI001063	-0.047862
ACYPI001064	-0.22389
ACYPI001066	-0.231534
ACYPI001068	-0.186483
ACYPI001069	-0.00177767
ACYPI001070	-0.366852
ACYPI001071	0.0801815
ACYPI001072	0.136331
ACYPI001073	0.0672878
ACYPI001074	0.00365737
ACYPI001075	-0.188638
ACYPI001076	0.0258005
ACYPI001077	-0.00503273
ACYPI001078	-0.03149
ACYPI001079	-0.0820899
ACYPI001080	0.139908
ACYPI001081	0.137184
ACYPI001082	0.0564342
ACYPI001083	0.0390476
ACYPI001084	-0.105063
ACYPI001085	-0.085171
ACYPI001086	-0.26701
ACYPI001087	0.0186353
ACYPI001088	-0.0175573
ACYPI001089	-0.0720905
ACYPI001090	-0.036663
ACYPI001091	0.0892335
ACYPI001092	-0.0940073
ACYPI001093	-0.152763
ACYPI001094	0.094594
ACYPI001095	0.191578
ACYPI001096	-0.0747138
ACYPI001097	0.136022
ACYPI001098	0.110113
ACYPI001099	-0.00504799
ACYPI001100	0.106149
ACYPI001101	0.155775
ACYPI001102	-0.0958857
ACYPI001103	-0.0303705
ACYPI001104	-0.0930267
ACYPI001105	0.0453912
ACYPI001106	-0.0884185
ACYPI001107	-0.00693772
ACYPI001108	-0.112763
ACYPI001109	0.1172
ACYPI001110	-0.23917
ACYPI001111	-0.0652377
ACYPI001113	-0.0478352
ACYPI001114	-0.0459249
ACYPI001115	0.0127452
ACYPI001116	0.0350535
ACYPI001117	0.0318608
ACYPI001118	0.0636562
ACYPI001119	0.0438578
ACYPI001120	0.345716
ACYPI001121	-0.0616006
ACYPI001122	-0.161603
ACYPI001123	0.124835
ACYPI001124	0.303473
ACYPI001125	0.0244988
ACYPI001126	-0.247102
ACYPI001127	-0.0503963
ACYPI001128	-0.0875548
ACYPI001129	-0.0598664
ACYPI001130	-0.058945
ACYPI001132	-0.0162877
ACYPI001133	-0.445142
ACYPI001134	0.10827
ACYPI001135	-0.131473
ACYPI001136	0.148465
ACYPI001137	-0.0113623
ACYPI001138	0.0738357
ACYPI001139	NA
ACYPI001140	-0.210151
ACYPI001141	0.174193
ACYPI001142	-0.107732
ACYPI001143	-0.0949312
ACYPI001144	-0.0370071
ACYPI001145	-0.195485
ACYPI001146	-0.193158
ACYPI001147	0.099459
ACYPI001148	-0.0700618
ACYPI001150	-0.00807053
ACYPI001151	-0.0525234
ACYPI001152	-0.0264174
ACYPI001153	-0.0482432
ACYPI001154	0.0372189
ACYPI001155	-0.172588
ACYPI001156	-0.0983849
ACYPI001157	-0.0473349
ACYPI001158	0.0539971
ACYPI001159	-0.150264
ACYPI001160	0.00622734
ACYPI001162	-0.00921616
ACYPI001163	-0.0185426
ACYPI001164	-0.0384089
ACYPI001165	-0.0652838
ACYPI001166	-0.0246605
ACYPI001167	-0.0339848
ACYPI001168	0.194101
ACYPI001169	-0.115797
ACYPI001170	-0.109824
ACYPI001171	-0.0377643
ACYPI001172	-0.0110562
ACYPI001173	-0.137111
ACYPI001174	0.148469
ACYPI001175	0.082319
ACYPI001177	-0.030275
ACYPI001178	-0.0283603
ACYPI001179	0.0359065
ACYPI001180	-0.0754872
ACYPI001181	0.0255717
ACYPI001182	-0.064946
ACYPI001183	-0.0204597
ACYPI001184	-0.0489338
ACYPI001186	-0.135224
ACYPI001188	-0.0226086
ACYPI001189	0.060289
ACYPI001190	0.0737822
ACYPI001191	-0.0362888
ACYPI001192	0.00988866
ACYPI001193	-0.140552
ACYPI001194	0.051606
ACYPI001195	-0.00216498
ACYPI001196	0.0953235
ACYPI001197	-0.0939835
ACYPI001198	-0.0614449
ACYPI001200	0.169539
ACYPI001201	-0.0953406
ACYPI001202	-0.129087
ACYPI001203	-0.0298276
ACYPI001204	-0.0133089
ACYPI001205	0.0824281
ACYPI001206	-0.0298245
ACYPI001207	0.0162089
ACYPI001208	0.029747
ACYPI001209	-0.0478892
ACYPI001210	-0.0156774
ACYPI001211	0.0214174
ACYPI001212	-0.179888
ACYPI001213	-0.0133721
ACYPI001215	0.120253
ACYPI001216	-0.0424772
ACYPI001217	-0.120176
ACYPI001218	0.00407645
ACYPI001219	0.12893
ACYPI001220	-0.0513447
ACYPI001223	-0.0541035
ACYPI001225	-0.108378
ACYPI001226	-0.0696371
ACYPI001227	-0.0222901
ACYPI001228	-0.141833
ACYPI001229	0.019875
ACYPI001230	-0.0499068
ACYPI001231	0.0795764
ACYPI001232	0.0457977
ACYPI001233	0.0848517
ACYPI001234	0.140925
ACYPI001235	-0.073142
ACYPI001236	0.0267557
ACYPI001237	0.0349375
ACYPI001238	-0.229498
ACYPI001241	0.00225757
ACYPI001243	0.00596
ACYPI001244	0.0193228
ACYPI001245	-0.0485705
ACYPI001246	0.0151171
ACYPI001248	-0.0121355
ACYPI001249	0.00827185
ACYPI001250	-0.0182988
ACYPI001251	-0.0802075
ACYPI001252	-0.144517
ACYPI001253	-0.017713
ACYPI001254	-0.0888348
ACYPI001255	-0.0181801
ACYPI001256	-0.0869018
ACYPI001257	0.00483308
ACYPI001258	-0.0617719
ACYPI001259	-0.0825263
ACYPI001260	-0.0136548
ACYPI001261	0.214486
ACYPI001262	-0.0029861
ACYPI001264	-0.157454
ACYPI001265	0.141726
ACYPI001266	-0.0535484
ACYPI001267	0.0402556
ACYPI001268	-0.0346482
ACYPI001270	0.00754975
ACYPI001271	-0.00796405
ACYPI001272	0.00565714
ACYPI001273	-0.0389085
ACYPI001274	-0.089356
ACYPI001275	-0.0315476
ACYPI001276	-0.135528
ACYPI001277	0.0136359
ACYPI001278	-0.0134829
ACYPI001279	-0.0409182
ACYPI001280	0.0902496
ACYPI001281	-0.160009
ACYPI001282	-0.084313
ACYPI001284	0.0932521
ACYPI001285	-0.130981
ACYPI001286	0.0449867
ACYPI001287	-0.279158
ACYPI001288	-0.0985878
ACYPI001289	-0.116522
ACYPI001290	0.195666
ACYPI001292	-0.0588282
ACYPI001293	0.0394703
ACYPI001294	0.0598663
ACYPI001295	0.123792
ACYPI001296	-0.0891751
ACYPI001297	0.0708683
ACYPI001298	0.0693033
ACYPI001299	-0.160334
ACYPI001300	-0.168104
ACYPI001301	-0.0657158
ACYPI001302	-0.0255352
ACYPI001303	-0.0274713
ACYPI001304	-0.243835
ACYPI001305	-0.144837
ACYPI001307	-0.0775002
ACYPI001308	0.0826656
ACYPI001309	-0.0219622
ACYPI001310	0.0674168
ACYPI001311	-0.0442366
ACYPI001312	-0.0861285
ACYPI001313	-0.0503214
ACYPI001314	-0.222976
ACYPI001315	-0.0644846
ACYPI001316	-0.00473399
ACYPI001317	0.0694122
ACYPI001318	-0.113899
ACYPI001320	0.0439399
ACYPI001321	0.00714532
ACYPI001322	0.168875
ACYPI001323	-0.0262693
ACYPI001324	-0.012583
ACYPI001325	-0.116401
ACYPI001326	-0.0860796
ACYPI001327	-0.100678
ACYPI001328	-0.0132179
ACYPI001329	-0.011645
ACYPI001330	-0.0116221
ACYPI001331	-0.00624981
ACYPI001332	0.0057119
ACYPI001333	0.0534086
ACYPI001334	-0.142575
ACYPI001335	-0.0544708
ACYPI001336	-0.0847997
ACYPI001337	0.202591
ACYPI001338	-0.0679929
ACYPI001339	-0.0878789
ACYPI001340	0.0802637
ACYPI001341	-0.260144
ACYPI001342	-0.115111
ACYPI001343	-0.0491805
ACYPI001345	-0.0619524
ACYPI001346	0.0437332
ACYPI001347	-0.0378385
ACYPI001348	0.110496
ACYPI001350	-0.0515408
ACYPI001351	-0.0712173
ACYPI001352	-0.0329901
ACYPI001353	-0.0127466
ACYPI001354	0.0812602
ACYPI001355	-0.267016
ACYPI001356	0.0207333
ACYPI001357	0.0213384
ACYPI001358	-0.261763
ACYPI001359	0.0109509
ACYPI001360	-0.0984207
ACYPI001361	-0.084697
ACYPI001362	-0.0450797
ACYPI001363	-0.11308
ACYPI001364	-0.0258338
ACYPI001365	-0.15643
ACYPI001366	-0.0167581
ACYPI001368	0.0737514
ACYPI001369	0.0241512
ACYPI001370	0.0468883
ACYPI001371	0.0132
ACYPI001372	0.0389855
ACYPI001373	0.0551686
ACYPI001374	0.0293225
ACYPI001375	-0.0738407
ACYPI001376	0.0625289
ACYPI001377	-0.139997
ACYPI001378	-0.115006
ACYPI001379	0.0187467
ACYPI001380	-0.0798175
ACYPI001381	-0.0866786
ACYPI001382	0.000390701
ACYPI001383	0.0645331
ACYPI001384	-0.156063
ACYPI001385	-0.141838
ACYPI001386	0.0812395
ACYPI001387	-0.00739375
ACYPI001388	-0.0730583
ACYPI001389	0.0291158
ACYPI001390	0.0651648
ACYPI001391	0.314059
ACYPI001392	-0.0835681
ACYPI001393	0.0210223
ACYPI001394	0.0234514
ACYPI001395	-0.0941036
ACYPI001396	0.0562251
ACYPI001397	-0.149161
ACYPI001398	-0.0975531
ACYPI001399	-0.122039
ACYPI001400	0.0440112
ACYPI001401	0.0305025
ACYPI001402	-0.0566268
ACYPI001403	0.0582138
ACYPI001404	-0.102569
ACYPI001405	-0.0326322
ACYPI001406	0.132294
ACYPI001407	0.147747
ACYPI001408	-0.137835
ACYPI001409	-0.0164338
ACYPI001410	-0.0694988
ACYPI001411	0.031187
ACYPI001412	0.075059
ACYPI001413	-0.148644
ACYPI001414	-0.106704
ACYPI001415	-0.0228629
ACYPI001416	-0.106828
ACYPI001417	-0.115357
ACYPI001418	-0.0111055
ACYPI001420	-0.0758612
ACYPI001421	-0.127823
ACYPI001423	-0.0329665
ACYPI001424	-0.0368674
ACYPI001427	-0.110989
ACYPI001429	-0.0853663
ACYPI001430	0.0167619
ACYPI001431	-0.0105618
ACYPI001432	0.0114318
ACYPI001433	-0.10432
ACYPI001434	0.0900727
ACYPI001437	-0.106956
ACYPI001438	-0.0126616
ACYPI001440	-0.131882
ACYPI001441	-0.0710098
ACYPI001442	0.237007
ACYPI001444	0.00931142
ACYPI001445	-0.10443
ACYPI001446	-0.0124659
ACYPI001448	0.189277
ACYPI001449	-0.00976442
ACYPI001450	-0.263938
ACYPI001451	0.0603043
ACYPI001452	0.0629852
ACYPI001453	-0.269431
ACYPI001454	-0.0409512
ACYPI001455	-0.0094547
ACYPI001456	-0.0738181
ACYPI001457	0.0241574
ACYPI001458	-0.116609
ACYPI001459	0.0129421
ACYPI001460	-0.0630873
ACYPI001461	-0.0922832
ACYPI001462	-0.0427778
ACYPI001463	-0.120812
ACYPI001465	-0.158637
ACYPI001466	-0.0249374
ACYPI001467	-0.208131
ACYPI001468	0.0152136
ACYPI001469	-0.0487751
ACYPI001470	0.0153442
ACYPI001471	-0.167938
ACYPI001472	-0.0365217
ACYPI001473	0.0162603
ACYPI001474	-0.109407
ACYPI001475	0.0057738
ACYPI001476	0.0860411
ACYPI001478	0.0799416
ACYPI001479	-0.0206234
ACYPI001480	-0.0382461
ACYPI001481	-0.0135947
ACYPI001482	-0.0724481
ACYPI001483	-0.118465
ACYPI001484	-0.184095
ACYPI001485	0.0295653
ACYPI001486	0.177283
ACYPI001487	0.00656584
ACYPI001490	0.0731421
ACYPI001491	-0.0820615
ACYPI001492	0.0643258
ACYPI001493	-0.0712168
ACYPI001494	0.194008
ACYPI001495	0.0149921
ACYPI001496	-0.0660049
ACYPI001497	0.0374047
ACYPI001498	0.047954
ACYPI001499	0.088182
ACYPI001500	-0.104918
ACYPI001501	0.00208767
ACYPI001502	-0.0482874
ACYPI001504	-0.0706954
ACYPI001505	0.00144138
ACYPI001507	0.0485936
ACYPI001508	0.137523
ACYPI001509	0.00955986
ACYPI001510	0.19933
ACYPI001511	0.0077334
ACYPI001512	-0.250623
ACYPI001514	-0.0303777
ACYPI001515	0.105612
ACYPI001516	0.0884906
ACYPI001517	0.0270305
ACYPI001518	-0.0297462
ACYPI001519	-0.0259787
ACYPI001520	0.0157219
ACYPI001521	-0.0813302
ACYPI001522	-0.0135527
ACYPI001523	0.163896
ACYPI001524	-0.1687
ACYPI001525	-0.0197636
ACYPI001526	-0.0168442
ACYPI001527	0.0714521
ACYPI001528	0.158671
ACYPI001529	0.210389
ACYPI001530	0.421838
ACYPI001531	0.0642389
ACYPI001532	-0.0317948
ACYPI001533	0.154016
ACYPI001535	-0.193004
ACYPI001536	-0.141796
ACYPI001537	0.166284
ACYPI001538	-0.117327
ACYPI001539	-0.0653114
ACYPI001540	-0.0763837
ACYPI001541	0.0723068
ACYPI001542	0.10411
ACYPI001543	0.0791153
ACYPI001544	-0.0107856
ACYPI001545	-0.000544013
ACYPI001546	-0.114383
ACYPI001547	-0.115718
ACYPI001549	-0.0392333
ACYPI001550	-0.0943524
ACYPI001551	-0.0390444
ACYPI001552	-0.0250384
ACYPI001554	0.0189895
ACYPI001555	-0.18042
ACYPI001556	-0.0405807
ACYPI001557	0.156656
ACYPI001558	0.0222728
ACYPI001559	-0.0412132
ACYPI001560	-0.0376573
ACYPI001561	0.0446623
ACYPI001562	-0.0661775
ACYPI001563	0.0590417
ACYPI001565	-0.0906532
ACYPI001566	-0.0549781
ACYPI001567	0.049039
ACYPI001569	-0.0919046
ACYPI001570	-0.219723
ACYPI001571	0.0271755
ACYPI001572	-0.125481
ACYPI001573	-0.0798735
ACYPI001574	-0.133164
ACYPI001575	0.0250404
ACYPI001576	0.0452182
ACYPI001577	-0.0823204
ACYPI001578	-0.095388
ACYPI001579	-0.0344934
ACYPI001580	-0.148786
ACYPI001581	-0.0999656
ACYPI001582	0.125526
ACYPI001583	0.0438905
ACYPI001584	-0.120159
ACYPI001585	0.00729171
ACYPI001586	-0.0135645
ACYPI001587	0.055293
ACYPI001588	0.116042
ACYPI001589	-0.0045993
ACYPI001590	0.0566824
ACYPI001591	-0.0137215
ACYPI001592	0.126071
ACYPI001593	-0.0981674
ACYPI001595	0.0310292
ACYPI001596	-0.149855
ACYPI001597	-0.0291097
ACYPI001598	0.0825962
ACYPI001599	-0.17945
ACYPI001600	-0.0575237
ACYPI001601	-0.0496422
ACYPI001602	0.159406
ACYPI001603	-0.0321075
ACYPI001604	-0.12287
ACYPI001605	0.0219249
ACYPI001606	-0.0609215
ACYPI001608	0.00131081
ACYPI001609	-0.070246
ACYPI001610	-0.0294354
ACYPI001611	0.0448988
ACYPI001612	-0.00924096
ACYPI001613	-0.116437
ACYPI001614	-0.00921894
ACYPI001615	-0.0672248
ACYPI001616	-0.0187543
ACYPI001617	-0.0232027
ACYPI001618	0.00676878
ACYPI001619	-0.0152306
ACYPI001621	-0.149369
ACYPI001622	-0.0524822
ACYPI001625	-0.1029
ACYPI001626	-0.1642
ACYPI001628	-0.0951338
ACYPI001629	0.0579327
ACYPI001630	-0.0142849
ACYPI001631	-0.0713127
ACYPI001632	0.143383
ACYPI001633	-0.143514
ACYPI001635	0.0173511
ACYPI001636	-0.0538469
ACYPI001637	-0.239138
ACYPI001638	-0.0102708
ACYPI001639	-0.109625
ACYPI001641	0.0609171
ACYPI001642	0.0497797
ACYPI001643	0.0516149
ACYPI001644	0.0589473
ACYPI001645	-0.205558
ACYPI001646	0.0171615
ACYPI001647	0.0583933
ACYPI001648	-0.0810735
ACYPI001649	0.0811595
ACYPI001650	0.0903629
ACYPI001652	-0.0294923
ACYPI001654	-0.0721471
ACYPI001655	-0.145003
ACYPI001656	0.0154617
ACYPI001657	-0.0627572
ACYPI001658	-0.129193
ACYPI001659	-0.0211349
ACYPI001660	-0.136168
ACYPI001661	-0.00615719
ACYPI001662	0.00517765
ACYPI001663	-0.0566977
ACYPI001664	0.0431062
ACYPI001665	-0.0107553
ACYPI001666	-0.0548317
ACYPI001667	0.0545054
ACYPI001668	-0.0493396
ACYPI001669	-0.120153
ACYPI001670	0.0135682
ACYPI001671	0.0753757
ACYPI001672	-0.031256
ACYPI001673	-0.0344542
ACYPI001674	-0.111415
ACYPI001675	-0.0831652
ACYPI001676	0.0114089
ACYPI001677	-0.0942414
ACYPI001678	0.01993
ACYPI001679	0.0754734
ACYPI001680	-0.0787345
ACYPI001681	-0.0338404
ACYPI001682	-0.152201
ACYPI001683	-0.0570645
ACYPI001684	-0.0688116
ACYPI001685	0.0548797
ACYPI001686	0.0495417
ACYPI001687	0.109681
ACYPI001689	-0.00422279
ACYPI001690	-0.094854
ACYPI001691	-0.0726953
ACYPI001692	-0.0611674
ACYPI001693	-0.00806233
ACYPI001694	-0.112218
ACYPI001695	-0.0762629
ACYPI001696	0.129906
ACYPI001697	-0.235979
ACYPI001698	0.0420577
ACYPI001700	-0.0245798
ACYPI001701	-0.154904
ACYPI001702	0.0208346
ACYPI001703	-0.00920022
ACYPI001704	-0.138313
ACYPI001705	-0.120766
ACYPI001706	0.10766
ACYPI001707	-0.0591691
ACYPI001708	-0.136665
ACYPI001709	0.0126609
ACYPI001710	0.00172807
ACYPI001711	0.00329703
ACYPI001712	-0.113569
ACYPI001714	0.242005
ACYPI001715	0.00891408
ACYPI001717	0.177159
ACYPI001718	-0.169474
ACYPI001719	-0.00640237
ACYPI001720	0.0975382
ACYPI001722	0.157907
ACYPI001723	-0.100347
ACYPI001724	0.047832
ACYPI001725	-0.0790623
ACYPI001726	0.0744626
ACYPI001727	-0.128486
ACYPI001728	0.019365
ACYPI001729	-0.118129
ACYPI001730	-0.0308535
ACYPI001731	-0.0549242
ACYPI001732	-0.0780252
ACYPI001733	-0.0147533
ACYPI001734	-0.0314328
ACYPI001735	-0.0161537
ACYPI001736	-0.0963161
ACYPI001737	-0.0393386
ACYPI001738	-0.0779127
ACYPI001739	-0.0223036
ACYPI001740	0.234259
ACYPI001742	0.0053538
ACYPI001743	-0.0421755
ACYPI001744	-0.0693291
ACYPI001745	0.158409
ACYPI001746	-0.182102
ACYPI001747	-0.00995823
ACYPI001748	-0.0616511
ACYPI001750	0.0140782
ACYPI001751	0.102327
ACYPI001752	0.00714762
ACYPI001753	-0.0757018
ACYPI001754	0.108621
ACYPI001755	0.0282333
ACYPI001756	0.118684
ACYPI001757	-0.012363
ACYPI001758	0.000464468
ACYPI001759	-0.130432
ACYPI001760	0.0761131
ACYPI001761	0.0687648
ACYPI001762	-0.0695378
ACYPI001763	0.00557332
ACYPI001764	-0.0891414
ACYPI001765	-0.126675
ACYPI001766	-0.0461664
ACYPI001767	0.141205
ACYPI001768	0.0490934
ACYPI001769	0.135421
ACYPI001770	-0.0686434
ACYPI001771	-0.019621
ACYPI001772	0.0955966
ACYPI001773	0.146823
ACYPI001774	0.184449
ACYPI001775	0.061893
ACYPI001776	0.0448758
ACYPI001777	-0.0509255
ACYPI001778	-0.0910137
ACYPI001779	-0.221271
ACYPI001780	0.109581
ACYPI001781	0.0481381
ACYPI001782	0.0132416
ACYPI001784	-0.047677
ACYPI001785	-0.0755395
ACYPI001786	-0.064035
ACYPI001787	0.003173
ACYPI001788	0.0240639
ACYPI001789	0.0195576
ACYPI001790	0.014994
ACYPI001791	0.00261987
ACYPI001792	-0.0748078
ACYPI001793	-0.0450005
ACYPI001794	0.28929
ACYPI001795	-0.103751
ACYPI001796	0.0523647
ACYPI001797	0.00563385
ACYPI001798	0.0218287
ACYPI001799	0.0170873
ACYPI001800	-0.0471847
ACYPI001801	-0.131516
ACYPI001802	-0.0197289
ACYPI001803	0.0276025
ACYPI001804	-0.0588042
ACYPI001805	0.201042
ACYPI001806	0.0689282
ACYPI001807	-0.0760127
ACYPI001808	-0.102625
ACYPI001809	-0.105214
ACYPI001810	-0.0329904
ACYPI001811	-0.0552592
ACYPI001812	-0.118674
ACYPI001813	0.0169476
ACYPI001814	-0.0567424
ACYPI001815	-0.114814
ACYPI001816	0.162596
ACYPI001817	0.0841613
ACYPI001818	0.00721466
ACYPI001819	-0.0192414
ACYPI001820	-0.0508084
ACYPI001821	0.00323098
ACYPI001822	-0.12141
ACYPI001823	0.0288343
ACYPI001824	-0.0578558
ACYPI001825	-0.0995041
ACYPI001826	0.0658231
ACYPI001827	-0.0793057
ACYPI001828	0.0651152
ACYPI001829	0.20291
ACYPI001830	-0.113942
ACYPI001831	-0.0776929
ACYPI001832	0.000748987
ACYPI001833	-0.00982888
ACYPI001834	-0.0116741
ACYPI001835	0.178421
ACYPI001836	0.0403214
ACYPI001837	-0.228559
ACYPI001838	0.0339817
ACYPI001839	-0.0661803
ACYPI001840	0.0640639
ACYPI001841	-0.0215458
ACYPI001842	-0.143645
ACYPI001843	0.167978
ACYPI001844	0.0671969
ACYPI001845	-0.0425847
ACYPI001846	-0.0611511
ACYPI001847	-0.0297108
ACYPI001848	0.022406
ACYPI001849	-0.140092
ACYPI001850	0.0306821
ACYPI001851	-0.00176161
ACYPI001852	0.139403
ACYPI001853	0.000199592
ACYPI001855	-0.0931028
ACYPI001856	0.0542092
ACYPI001857	-0.0469482
ACYPI001858	0.0265809
ACYPI001859	0.251215
ACYPI001861	-0.110263
ACYPI001862	-0.0643369
ACYPI001863	-0.0751822
ACYPI001864	0.0648053
ACYPI001865	0.0687206
ACYPI001866	0.199692
ACYPI001867	-0.119234
ACYPI001868	-0.0256012
ACYPI001869	-0.101253
ACYPI001870	-0.0306956
ACYPI001871	-0.0475042
ACYPI001872	0.00621264
ACYPI001873	-0.0395125
ACYPI001874	-0.123506
ACYPI001875	-0.241252
ACYPI001876	0.016309
ACYPI001877	-0.0317768
ACYPI001879	-0.0108452
ACYPI001880	0.138272
ACYPI001881	0.159256
ACYPI001882	-0.0873705
ACYPI001883	-0.0726582
ACYPI001884	-0.085576
ACYPI001885	-0.0791837
ACYPI001886	-0.0811684
ACYPI001887	0.0013887
ACYPI001888	-0.0325273
ACYPI001889	-0.0806576
ACYPI001891	0.0123468
ACYPI001893	0.0794151
ACYPI001894	-0.109456
ACYPI001895	-0.010181
ACYPI001897	0.178071
ACYPI001898	-0.104336
ACYPI001899	-0.0565492
ACYPI001901	-0.0245324
ACYPI001902	0.139729
ACYPI001903	-0.00106391
ACYPI001904	0.120803
ACYPI001906	0.0741086
ACYPI001907	0.104335
ACYPI001908	-0.0381421
ACYPI001909	-0.0285197
ACYPI001910	-0.118671
ACYPI001911	0.0275864
ACYPI001912	-0.0595699
ACYPI001913	0.0311997
ACYPI001914	-0.0815379
ACYPI001915	-0.0265786
ACYPI001917	0.00706555
ACYPI001918	0.0338735
ACYPI001920	0.0122633
ACYPI001921	-0.0447466
ACYPI001922	-0.0892396
ACYPI001923	-0.00299188
ACYPI001924	-0.0787027
ACYPI001925	-0.191686
ACYPI001926	0.0177381
ACYPI001927	0.0219295
ACYPI001928	-0.00652304
ACYPI001929	0.140767
ACYPI001930	-0.0611414
ACYPI001931	0.416198
ACYPI001932	-0.129745
ACYPI001933	-0.0910943
ACYPI001934	-0.117208
ACYPI001935	0.112345
ACYPI001936	0.0285033
ACYPI001937	-0.672462
ACYPI001938	-0.0506926
ACYPI001939	-0.0329956
ACYPI001940	-0.138692
ACYPI001942	-0.0671314
ACYPI001943	-0.0739974
ACYPI001944	-0.00396473
ACYPI001945	0.0209816
ACYPI001946	-0.00481018
ACYPI001948	-0.00567334
ACYPI001949	-0.186051
ACYPI001950	-0.0776787
ACYPI001952	-0.0997877
ACYPI001954	-0.0284482
ACYPI001955	0.109534
ACYPI001956	0.0322623
ACYPI001957	-0.0412609
ACYPI001958	-0.0631489
ACYPI001959	0.0337082
ACYPI001960	0.163391
ACYPI001961	0.0683523
ACYPI001963	0.0469848
ACYPI001964	-0.0247941
ACYPI001965	-0.0576395
ACYPI001966	0.0605572
ACYPI001967	-0.0573828
ACYPI001968	-0.0596752
ACYPI001969	0.0390736
ACYPI001970	-0.15008
ACYPI001971	0.0368857
ACYPI001972	-0.216351
ACYPI001973	0.00344735
ACYPI001974	0.0260751
ACYPI001975	-0.215405
ACYPI001976	-0.121734
ACYPI001977	-0.154282
ACYPI001978	0.0551637
ACYPI001979	-0.191966
ACYPI001980	0.14504
ACYPI001981	0.00880439
ACYPI001982	-0.0356992
ACYPI001984	0.0325602
ACYPI001985	0.0712347
ACYPI001986	-0.0395894
ACYPI001987	-0.0873569
ACYPI001988	0.0218937
ACYPI001989	0.0261824
ACYPI001990	0.0121416
ACYPI001991	0.024386
ACYPI001992	-0.0674322
ACYPI001993	0.0682911
ACYPI001994	-0.0814151
ACYPI001995	-0.166198
ACYPI001996	-0.0246407
ACYPI001997	-0.0352012
ACYPI001998	-0.142692
ACYPI001999	-0.131732
ACYPI002000	0.0178673
ACYPI002001	0.177747
ACYPI002002	-0.0463874
ACYPI002003	-0.0844248
ACYPI002004	-0.236186
ACYPI002005	0.0280339
ACYPI002006	0.0328501
ACYPI002007	0.0172826
ACYPI002008	0.0363028
ACYPI002009	0.0154488
ACYPI002010	-0.086206
ACYPI002012	-0.146482
ACYPI002013	-0.0329439
ACYPI002014	-0.200278
ACYPI002015	-0.0574183
ACYPI002016	-0.125051
ACYPI002017	0.0190384
ACYPI002018	0.0417552
ACYPI002020	-0.0914168
ACYPI002021	-0.144207
ACYPI002023	-0.0526685
ACYPI002024	-0.0697858
ACYPI002025	-0.157173
ACYPI002026	-0.0801267
ACYPI002027	0.0648909
ACYPI002028	-0.170681
ACYPI002029	0.119255
ACYPI002031	-0.13396
ACYPI002032	0.0180451
ACYPI002033	-0.00624182
ACYPI002034	-0.128607
ACYPI002035	-0.0687308
ACYPI002036	-0.0246538
ACYPI002037	-0.0933648
ACYPI002038	0.00531052
ACYPI002039	0.0575369
ACYPI002040	-0.0759599
ACYPI002041	-0.144636
ACYPI002042	-0.033543
ACYPI002043	-0.0948226
ACYPI002045	0.0898926
ACYPI002046	-0.0798622
ACYPI002047	-0.123394
ACYPI002048	-0.0582614
ACYPI002049	-0.130088
ACYPI002050	-0.00570629
ACYPI002051	-0.0848333
ACYPI002052	-0.0965672
ACYPI002053	-0.0679702
ACYPI002054	0.170166
ACYPI002055	-0.017244
ACYPI002057	-0.00900498
ACYPI002059	0.106733
ACYPI002060	-0.0998506
ACYPI002062	0.281369
ACYPI002063	0.200945
ACYPI002064	0.0012228
ACYPI002066	-0.11349
ACYPI002067	-0.113729
ACYPI002068	-0.114119
ACYPI002069	-0.0132128
ACYPI002070	0.0220901
ACYPI002071	-0.0513988
ACYPI002072	-0.0420138
ACYPI002073	-0.129241
ACYPI002075	0.106024
ACYPI002076	-0.100495
ACYPI002077	-0.120733
ACYPI002078	0.0413887
ACYPI002079	-0.0918085
ACYPI002080	-0.112733
ACYPI002081	0.248709
ACYPI002082	-0.121506
ACYPI002083	0.00352451
ACYPI002084	-0.0244274
ACYPI002085	0.00850937
ACYPI002086	0.110507
ACYPI002088	0.0601233
ACYPI002089	-0.112745
ACYPI002090	0.00507278
ACYPI002091	-0.245484
ACYPI002092	-0.0138821
ACYPI002093	-0.0256051
ACYPI002094	0.0605428
ACYPI002095	-0.123753
ACYPI002096	-0.0332966
ACYPI002097	-0.00105615
ACYPI002098	-0.0853102
ACYPI002099	-0.0214219
ACYPI002100	0.235812
ACYPI002101	-0.12904
ACYPI002104	-0.151499
ACYPI002105	0.126975
ACYPI002106	0.0980787
ACYPI002108	-0.147425
ACYPI002109	-0.144302
ACYPI002110	0.0532879
ACYPI002111	-0.0746513
ACYPI002112	-0.0539529
ACYPI002113	0.138478
ACYPI002114	-0.0658263
ACYPI002115	0.144891
ACYPI002116	-0.0792452
ACYPI002117	-0.14199
ACYPI002118	-0.00802238
ACYPI002119	-0.0546917
ACYPI002120	-0.0874433
ACYPI002122	-0.0932076
ACYPI002123	-0.114427
ACYPI002124	-0.0480392
ACYPI002125	-0.0733436
ACYPI002126	0.153379
ACYPI002127	-0.0237579
ACYPI002128	0.0244924
ACYPI002129	0.209768
ACYPI002130	0.179034
ACYPI002131	-0.131559
ACYPI002132	0.0454423
ACYPI002133	0.0402748
ACYPI002134	0.149991
ACYPI002135	0.110923
ACYPI002136	0.12213
ACYPI002137	-0.0846793
ACYPI002138	-0.0424893
ACYPI002139	-0.157296
ACYPI002140	-0.00849703
ACYPI002141	-0.212607
ACYPI002142	-0.00187116
ACYPI002143	-0.176412
ACYPI002144	-0.0991089
ACYPI002145	-0.13311
ACYPI002146	0.017504
ACYPI002147	0.0331639
ACYPI002150	0.00957466
ACYPI002151	-0.0933689
ACYPI002152	-0.00298382
ACYPI002153	-0.0426272
ACYPI002154	-0.238437
ACYPI002155	0.144608
ACYPI002156	0.0460632
ACYPI002157	0.0585937
ACYPI002158	0.0393341
ACYPI002159	-0.0707008
ACYPI002160	-0.0149173
ACYPI002161	-0.158224
ACYPI002162	-0.060903
ACYPI002163	-0.0717489
ACYPI002164	-0.0495781
ACYPI002165	-0.0121101
ACYPI002166	-0.024144
ACYPI002167	-0.0407616
ACYPI002168	-0.0366684
ACYPI002169	0.0248746
ACYPI002170	-0.157732
ACYPI002171	0.0351027
ACYPI002174	-0.00624425
ACYPI002175	-0.115852
ACYPI002176	0.148224
ACYPI002177	-0.0344663
ACYPI002178	0.0904571
ACYPI002179	-0.0613283
ACYPI002180	-0.0242079
ACYPI002182	-0.0195699
ACYPI002183	-0.0433544
ACYPI002184	0.113708
ACYPI002185	-0.0754278
ACYPI002186	0.0357735
ACYPI002187	-0.0727479
ACYPI002188	-0.0235133
ACYPI002189	-0.084105
ACYPI002190	-0.210862
[truncated: 34,963 more rows]
