# Supplementary material for: Widespread Selection Across Coding and Noncoding DNA in the Pea Aphid Genome
Source: G3 (Bethesda). 2013 Jun 1;3(6):993–1001. doi: 10.1534/g3.113.005793 (PMC3689810; doi:10.1534/g3.113.005793)
Supplement: Supporting Information [file supp_g3.113.005793_TableS4.xlsx]

## Sheet: Top 10% Tajima's D
Table S4. GO overrepresentation analysis for genes with top 10% Tajima's D values.
Top10%
GO-ID	Term	Category	FDR	P-Value	#Test	#Ref	#notAnnotTest	#notAnnotRef	Over/Under	TestSeqs	RefSeqs
GO:0009279	cell outer membrane	C	0.0046846	9.31e-06	5	0	1103	10113	over	ACYPI080713-RA, ACYPI061204-RA, ACYPI42840-RA, ACYPI085276-RA, ACYPI068050-RA
GO:0005688	U6 snRNP	C	0.0208891	5.13e-05	5	1	1103	10112	over	ACYPI086018-RA, ACYPI004090-RA, ACYPI000307-RA, ACYPI55202-RA, ACYPI008615-RA	ACYPI000470-RA
GO:0016829	lyase activity	F	1.01e-05	1.18e-09	39	101	1069	10012	over	ACYPI062846-RA, ACYPI081296-RA, ACYPI073195-RA, ACYPI000007-RA, ACYPI063647-RA, ACYPI28694-RA, ACYPI062859-RA, ACYPI066447-RA, ACYPI073429-RA, ACYPI083507-RA, ACYPI067886-RA, ACYPI070730-RA, ACYPI002369-RA, ACYPI003227-RA, ACYPI005128-RA, ACYPI006784-RA, ACYPI087771-RA, ACYPI009768-RA, ACYPI089591-RA, ACYPI29125-RA, ACYPI073421-RA, ACYPI060119-RA, ACYPI066498-RA, ACYPI52551-RA, ACYPI080360-RA, AC…	ACYPI23294-RA, ACYPI009626-RA, ACYPI007258-RA, ACYPI38476-RA, ACYPI009960-RA, ACYPI003456-RA, ACYPI001958-RA, ACYPI084520-RA, ACYPI007107-RA, ACYPI009471-RA, ACYPI070461-RA, ACYPI006566-RA, ACYPI088927-RA, ACYPI001872-RA, ACYPI070346-RA, ACYPI004979-RA, ACYPI008106-RA, ACYPI000433-RA, ACYPI008049-RA, ACYPI002405-RA, ACYPI000919-RA, ACYPI008826-RA, ACYPI004054-RA, ACYPI008721-RA, ACYPI008495-RA, A…
GO:0000156	two-component response regulator activity	F	0.000938	6.58e-07	7	1	1101	10112	over	ACYPI088342-RA, ACYPI087494-RA, ACYPI083244-RA, ACYPI087018-RA, ACYPI061958-RA, ACYPI088021-RA, ACYPI004046-RA	ACYPI088798-RA
GO:0015197	peptide transporter activity	F	0.00111882	9.16e-07	6	0	1102	10113	over	ACYPI080946-RA, ACYPI071135-RA, ACYPI081360-RA, ACYPI071359-RA, ACYPI066505-RA, ACYPI065037-RA
GO:0004673	protein histidine kinase activity	F	0.00116991	1.09e-06	9	5	1099	10108	over	ACYPI066475-RA, ACYPI082173-RA, ACYPI080271-RA, ACYPI087018-RA, ACYPI082523-RA, ACYPI088917-RA, ACYPI088021-RA, ACYPI082041-RA, ACYPI23835-RA	ACYPI007190-RA, ACYPI32530-RA, ACYPI005276-RA, ACYPI53701-RA, ACYPI082680-RA
GO:0048037	cofactor binding	F	0.00225133	3.16e-06	36	128	1072	9985	over	ACYPI061454-RA, ACYPI067347-RA, ACYPI088192-RA, ACYPI064224-RA, ACYPI080008-RA, ACYPI009769-RA, ACYPI41597-RA, ACYPI072601-RA, ACYPI063647-RA, ACYPI003581-RA, ACYPI21186-RA, ACYPI064337-RA, ACYPI073429-RA, ACYPI083507-RA, ACYPI083985-RA, ACYPI007063-RA, ACYPI006784-RA, ACYPI073064-RA, ACYPI082811-RA, ACYPI069011-RA, ACYPI069005-RA, ACYPI084997-RA, ACYPI083848-RA, ACYPI072559-RA, ACYPI082061-RA, A…	ACYPI009626-RA, ACYPI003232-RA, ACYPI002318-RA, ACYPI009364-RA, ACYPI001689-RA, ACYPI49937-RA, ACYPI34247-RA, ACYPI009960-RA, ACYPI000038-RA, ACYPI010188-RA, ACYPI010176-RA, ACYPI067736-RA, ACYPI003871-RA, ACYPI006909-RA, ACYPI003918-RA, ACYPI004712-RA, ACYPI34559-RA, ACYPI006566-RA, ACYPI084224-RA, ACYPI088927-RA, ACYPI56633-RA, ACYPI001738-RA, ACYPI071272-RA, ACYPI070346-RA, ACYPI001090-RA, ACY…
GO:0016775	phosphotransferase activity, nitrogenous group as acceptor	F	0.00342351	5.2e-06	9	7	1099	10106	over	ACYPI066475-RA, ACYPI082173-RA, ACYPI080271-RA, ACYPI087018-RA, ACYPI082523-RA, ACYPI088917-RA, ACYPI088021-RA, ACYPI082041-RA, ACYPI23835-RA	ACYPI007190-RA, ACYPI32530-RA, ACYPI086514-RA, ACYPI086445-RA, ACYPI005276-RA, ACYPI53701-RA, ACYPI082680-RA
GO:0000155	two-component sensor activity	F	0.00440622	7.21e-06	8	5	1100	10108	over	ACYPI066475-RA, ACYPI082173-RA, ACYPI080271-RA, ACYPI087018-RA, ACYPI082523-RA, ACYPI088021-RA, ACYPI082041-RA, ACYPI23835-RA	ACYPI007190-RA, ACYPI32530-RA, ACYPI005276-RA, ACYPI53701-RA, ACYPI082680-RA
GO:0005215	transporter activity	F	0.00466071	8.17e-06	89	484	1019	9629	over	ACYPI007985-RA, ACYPI061454-RA, ACYPI071730-RA, ACYPI082438-RA, ACYPI073834-RA, ACYPI000349-RA, ACYPI008249-RA, ACYPI080713-RA, ACYPI061204-RA, ACYPI073683-RA, ACYPI000082-RA, ACYPI080946-RA, ACYPI007264-RA, ACYPI007724-RA, ACYPI002949-RA, ACYPI48738-RA, ACYPI085279-RA, ACYPI064947-RA, ACYPI085815-RA, ACYPI000205-RA, ACYPI001424-RA, ACYPI42840-RA, ACYPI000875-RA, ACYPI083966-RA, ACYPI35445-RA, AC…	ACYPI007077-RA, ACYPI007561-RA, ACYPI002621-RA, ACYPI085000-RA, ACYPI008558-RA, ACYPI004751-RA, ACYPI003220-RA, ACYPI082460-RA, ACYPI000627-RA, ACYPI009860-RA, ACYPI006843-RA, ACYPI004899-RA, ACYPI007878-RA, ACYPI001980-RA, ACYPI088527-RA, ACYPI006347-RA, ACYPI005917-RA, ACYPI004605-RA, ACYPI009996-RA, ACYPI24682-RA, ACYPI001846-RA, ACYPI003718-RA, ACYPI007141-RA, ACYPI005450-RA, ACYPI005159-RA, …
GO:0003824	catalytic activity	F	0.0046846	8.89e-06	532	4170	576	5943	over	ACYPI007985-RA, ACYPI009466-RA, ACYPI080381-RA, ACYPI061454-RA, ACYPI21906-RA, ACYPI061838-RA, ACYPI002587-RA, ACYPI070598-RA, ACYPI082438-RA, ACYPI083498-RA, ACYPI070866-RA, ACYPI087691-RA, ACYPI009344-RA, ACYPI067347-RA, ACYPI063366-RA, ACYPI073834-RA, ACYPI088192-RA, ACYPI55453-RA, ACYPI064224-RA, ACYPI29300-RA, ACYPI50829-RA, ACYPI080008-RA, ACYPI008249-RA, ACYPI53966-RA, ACYPI062846-RA, ACYP…	ACYPI000277-RA, ACYPI085487-RA, ACYPI000761-RA, ACYPI066299-RA, ACYPI004582-RA, ACYPI086736-RA, ACYPI001577-RA, ACYPI005612-RA, ACYPI000072-RA, ACYPI51229-RA, ACYPI061166-RA, ACYPI43512-RA, ACYPI23294-RA, ACYPI081119-RA, ACYPI008861-RA, ACYPI010145-RA, ACYPI070693-RA, ACYPI072830-RA, ACYPI000265-RA, ACYPI009626-RA, ACYPI30846-RA, ACYPI004968-RA, ACYPI002137-RA, ACYPI007065-RA, ACYPI087831-RA, ACY…
GO:0015144	carbohydrate transmembrane transporter activity	F	0.0213681	5.5e-05	8	8	1100	10105	over	ACYPI008249-RA, ACYPI073683-RA, ACYPI080558-RA, ACYPI010094-RA, ACYPI069219-RA, ACYPI008852-RA, ACYPI28765-RA, ACYPI089369-RA	ACYPI008558-RA, ACYPI009996-RA, ACYPI007141-RA, ACYPI006809-RA, ACYPI009720-RA, ACYPI006457-RA, ACYPI083973-RA, ACYPI005975-RA
GO:0022892	substrate-specific transporter activity	F	0.032366	9.24e-05	66	355	1042	9758	over	ACYPI061454-RA, ACYPI073834-RA, ACYPI008249-RA, ACYPI061204-RA, ACYPI073683-RA, ACYPI000082-RA, ACYPI080946-RA, ACYPI007264-RA, ACYPI002949-RA, ACYPI085279-RA, ACYPI085815-RA, ACYPI000205-RA, ACYPI42840-RA, ACYPI000875-RA, ACYPI35445-RA, ACYPI070117-RA, ACYPI082487-RA, ACYPI080558-RA, ACYPI003046-RA, ACYPI007138-RA, ACYPI085276-RA, ACYPI069201-RA, ACYPI071152-RA, ACYPI080962-RA, ACYPI010094-RA, A…	ACYPI007561-RA, ACYPI085000-RA, ACYPI008558-RA, ACYPI004751-RA, ACYPI003220-RA, ACYPI082460-RA, ACYPI000627-RA, ACYPI006843-RA, ACYPI007878-RA, ACYPI001980-RA, ACYPI088527-RA, ACYPI005917-RA, ACYPI004605-RA, ACYPI009996-RA, ACYPI24682-RA, ACYPI003718-RA, ACYPI007141-RA, ACYPI005159-RA, ACYPI006750-RA, ACYPI007978-RA, ACYPI001596-RA, ACYPI008610-RA, ACYPI56660-RA, ACYPI006693-RA, ACYPI36534-RA, AC…
GO:0009025	tagatose-bisphosphate aldolase activity	F	0.032366	9.46e-05	4	0	1104	10113	over	ACYPI28694-RA, ACYPI062859-RA, ACYPI066447-RA, ACYPI060119-RA
GO:0070279	vitamin B6 binding	F	0.0387578	0.000131	13	29	1095	10084	over	ACYPI067347-RA, ACYPI088192-RA, ACYPI072601-RA, ACYPI063647-RA, ACYPI064337-RA, ACYPI073429-RA, ACYPI083985-RA, ACYPI007063-RA, ACYPI006784-RA, ACYPI069011-RA, ACYPI069200-RA, ACYPI071676-RA, ACYPI002750-RA	ACYPI009626-RA, ACYPI009960-RA, ACYPI006566-RA, ACYPI088927-RA, ACYPI070346-RA, ACYPI001960-RA, ACYPI001125-RA, ACYPI000433-RA, ACYPI082156-RA, ACYPI000919-RA, ACYPI005585-RA, ACYPI061477-RA, ACYPI000044-RA, ACYPI34207-RA, ACYPI005715-RA, ACYPI083824-RA, ACYPI005880-RA, ACYPI064875-RA, ACYPI007988-RA, ACYPI007012-RA, ACYPI005171-RA, ACYPI000181-RA, ACYPI060683-RA, ACYPI009480-RA, ACYPI001273-RA, …
GO:0030170	pyridoxal phosphate binding	F	0.0387578	0.000131	13	29	1095	10084	over	ACYPI067347-RA, ACYPI088192-RA, ACYPI072601-RA, ACYPI063647-RA, ACYPI064337-RA, ACYPI073429-RA, ACYPI083985-RA, ACYPI007063-RA, ACYPI006784-RA, ACYPI069011-RA, ACYPI069200-RA, ACYPI071676-RA, ACYPI002750-RA	ACYPI009626-RA, ACYPI009960-RA, ACYPI006566-RA, ACYPI088927-RA, ACYPI070346-RA, ACYPI001960-RA, ACYPI001125-RA, ACYPI000433-RA, ACYPI082156-RA, ACYPI000919-RA, ACYPI005585-RA, ACYPI061477-RA, ACYPI000044-RA, ACYPI34207-RA, ACYPI005715-RA, ACYPI083824-RA, ACYPI005880-RA, ACYPI064875-RA, ACYPI007988-RA, ACYPI007012-RA, ACYPI005171-RA, ACYPI000181-RA, ACYPI060683-RA, ACYPI009480-RA, ACYPI001273-RA, …
GO:0000160	two-component signal transduction system (phosphorelay)	P	1.36e-05	3.17e-09	13	7	1095	10106	over	ACYPI066475-RA, ACYPI082173-RA, ACYPI088342-RA, ACYPI080271-RA, ACYPI087494-RA, ACYPI083244-RA, ACYPI087018-RA, ACYPI082523-RA, ACYPI061958-RA, ACYPI088021-RA, ACYPI082041-RA, ACYPI004046-RA, ACYPI23835-RA	ACYPI007190-RA, ACYPI32530-RA, ACYPI005276-RA, ACYPI53701-RA, ACYPI088798-RA, ACYPI082680-RA, ACYPI004175-RA
GO:0044281	small molecule metabolic process	P	8.71e-05	3.9e-08	137	752	971	9361	over	ACYPI007985-RA, ACYPI082438-RA, ACYPI063366-RA, ACYPI088192-RA, ACYPI064224-RA, ACYPI080008-RA, ACYPI53966-RA, ACYPI009769-RA, ACYPI073683-RA, ACYPI081575-RA, ACYPI000810-RA, ACYPI087744-RA, ACYPI006903-RA, ACYPI005579-RA, ACYPI006676-RA, ACYPI083278-RA, ACYPI43086-RA, ACYPI073195-RA, ACYPI066469-RA, ACYPI063647-RA, ACYPI003581-RA, ACYPI000875-RA, ACYPI28694-RA, ACYPI062859-RA, ACYPI084678-RA, AC…	ACYPI001577-RA, ACYPI081119-RA, ACYPI009626-RA, ACYPI085000-RA, ACYPI003921-RA, ACYPI007258-RA, ACYPI002814-RA, ACYPI073176-RA, ACYPI001758-RA, ACYPI41749-RA, ACYPI38476-RA, ACYPI005374-RA, ACYPI002318-RA, ACYPI006178-RA, ACYPI002576-RA, ACYPI001045-RA, ACYPI004024-RA, ACYPI004243-RA, ACYPI008997-RA, ACYPI003864-RA, ACYPI001033-RA, ACYPI000410-RA, ACYPI004629-RA, ACYPI088527-RA, ACYPI004617-RA, A…
GO:0005975	carbohydrate metabolic process	P	8.71e-05	4.07e-08	53	195	1055	9918	over	ACYPI087691-RA, ACYPI064224-RA, ACYPI53966-RA, ACYPI009769-RA, ACYPI29190-RA, ACYPI48134-RA, ACYPI081319-RA, ACYPI085238-RA, ACYPI007911-RA, ACYPI086677-RA, ACYPI066469-RA, ACYPI43034-RA, ACYPI28694-RA, ACYPI062859-RA, ACYPI087058-RA, ACYPI010051-RA, ACYPI001600-RA, ACYPI066447-RA, ACYPI003238-RA, ACYPI008677-RA, ACYPI004520-RA, ACYPI003227-RA, ACYPI066122-RA, ACYPI23921-RA, ACYPI065142-RA, ACYPI…	ACYPI000265-RA, ACYPI005374-RA, ACYPI002318-RA, ACYPI007439-RA, ACYPI002576-RA, ACYPI001045-RA, ACYPI004243-RA, ACYPI001033-RA, ACYPI004424-RA, ACYPI004887-RA, ACYPI33479-RA, ACYPI009340-RA, ACYPI50513-RA, ACYPI005023-RA, ACYPI004851-RA, ACYPI000002-RA, ACYPI067736-RA, ACYPI008758-RA, ACYPI003625-RA, ACYPI002099-RA, ACYPI010095-RA, ACYPI003871-RA, ACYPI004624-RA, ACYPI000057-RA, ACYPI072114-RA, A…
GO:0008152	metabolic process	P	0.000142	8.3e-08	541	4103	567	6010	over	ACYPI007985-RA, ACYPI32865-RA, ACYPI080381-RA, ACYPI061454-RA, ACYPI21906-RA, ACYPI061838-RA, ACYPI002587-RA, ACYPI007595-RA, ACYPI082438-RA, ACYPI006780-RA, ACYPI070866-RA, ACYPI087691-RA, ACYPI083213-RA, ACYPI009344-RA, ACYPI067347-RA, ACYPI063366-RA, ACYPI088192-RA, ACYPI064224-RA, ACYPI29300-RA, ACYPI080008-RA, ACYPI008249-RA, ACYPI53966-RA, ACYPI008133-RA, ACYPI080055-RA, ACYPI009769-RA, ACY…	ACYPI085487-RA, ACYPI062911-RA, ACYPI000761-RA, ACYPI004582-RA, ACYPI007959-RA, ACYPI001577-RA, ACYPI005612-RA, ACYPI000072-RA, ACYPI061166-RA, ACYPI43512-RA, ACYPI23294-RA, ACYPI081119-RA, ACYPI087154-RA, ACYPI072830-RA, ACYPI000265-RA, ACYPI009626-RA, ACYPI082419-RA, ACYPI004968-RA, ACYPI002621-RA, ACYPI085000-RA, ACYPI086724-RA, ACYPI46021-RA, ACYPI28822-RA, ACYPI000060-RA, ACYPI004279-RA, ACY…
GO:0044237	cellular metabolic process	P	0.00181529	2.17e-06	421	3144	687	6969	over	ACYPI007985-RA, ACYPI32865-RA, ACYPI080381-RA, ACYPI061838-RA, ACYPI002587-RA, ACYPI007595-RA, ACYPI082438-RA, ACYPI006780-RA, ACYPI087691-RA, ACYPI083213-RA, ACYPI063366-RA, ACYPI088192-RA, ACYPI064224-RA, ACYPI080008-RA, ACYPI008249-RA, ACYPI53966-RA, ACYPI008133-RA, ACYPI080055-RA, ACYPI009769-RA, ACYPI066689-RA, ACYPI061204-RA, ACYPI073683-RA, ACYPI009921-RA, ACYPI48685-RA, ACYPI080294-RA, AC…	ACYPI001577-RA, ACYPI000072-RA, ACYPI061166-RA, ACYPI23294-RA, ACYPI081119-RA, ACYPI087154-RA, ACYPI072830-RA, ACYPI009626-RA, ACYPI004968-RA, ACYPI002621-RA, ACYPI085000-RA, ACYPI086724-RA, ACYPI28822-RA, ACYPI000060-RA, ACYPI46291-RA, ACYPI003921-RA, ACYPI004763-RA, ACYPI007258-RA, ACYPI002814-RA, ACYPI005309-RA, ACYPI073176-RA, ACYPI068836-RA, ACYPI073660-RA, ACYPI008558-RA, ACYPI006609-RA, AC…
GO:0055114	oxidation reduction	P	0.00181529	2.2e-06	75	370	1033	9743	over	ACYPI061454-RA, ACYPI087691-RA, ACYPI064224-RA, ACYPI29300-RA, ACYPI080008-RA, ACYPI009769-RA, ACYPI40001-RA, ACYPI005113-RA, ACYPI003987-RA, ACYPI009496-RA, ACYPI42897-RA, ACYPI006903-RA, ACYPI085238-RA, ACYPI084724-RA, ACYPI006676-RA, ACYPI000205-RA, ACYPI086677-RA, ACYPI000712-RA, ACYPI003581-RA, ACYPI21186-RA, ACYPI31567-RA, ACYPI006695-RA, ACYPI068371-RA, ACYPI004520-RA, ACYPI085491-RA, ACYP…	ACYPI000761-RA, ACYPI005612-RA, ACYPI081107-RA, ACYPI003921-RA, ACYPI007258-RA, ACYPI005181-RA, ACYPI003232-RA, ACYPI002318-RA, ACYPI087798-RA, ACYPI000639-RA, ACYPI064507-RA, ACYPI006178-RA, ACYPI008997-RA, ACYPI072966-RA, ACYPI009364-RA, ACYPI001980-RA, ACYPI002745-RA, ACYPI009545-RA, ACYPI005023-RA, ACYPI086123-RA, ACYPI009090-RA, ACYPI009972-RA, ACYPI005655-RA, ACYPI49937-RA, ACYPI000038-RA, …
GO:0044262	cellular carbohydrate metabolic process	P	0.00181529	2.33e-06	36	126	1072	9987	over	ACYPI064224-RA, ACYPI53966-RA, ACYPI009769-RA, ACYPI081319-RA, ACYPI085238-RA, ACYPI086677-RA, ACYPI066469-RA, ACYPI43034-RA, ACYPI28694-RA, ACYPI062859-RA, ACYPI087058-RA, ACYPI010051-RA, ACYPI066447-RA, ACYPI008677-RA, ACYPI004520-RA, ACYPI066122-RA, ACYPI23921-RA, ACYPI065142-RA, ACYPI089316-RA, ACYPI008685-RA, ACYPI000582-RA, ACYPI073421-RA, ACYPI001976-RA, ACYPI009548-RA, ACYPI060119-RA, ACY…	ACYPI005374-RA, ACYPI002318-RA, ACYPI002576-RA, ACYPI004243-RA, ACYPI001033-RA, ACYPI009340-RA, ACYPI005023-RA, ACYPI067736-RA, ACYPI003625-RA, ACYPI002099-RA, ACYPI003871-RA, ACYPI004624-RA, ACYPI000057-RA, ACYPI072114-RA, ACYPI003282-RA, ACYPI29201-RA, ACYPI003463-RA, ACYPI000169-RA, ACYPI081660-RA, ACYPI002749-RA, ACYPI003009-RA, ACYPI008614-RA, ACYPI001125-RA, ACYPI002620-RA, ACYPI009613-RA, …
GO:0044282	small molecule catabolic process	P	0.00774675	1.63e-05	49	220	1059	9893	over	ACYPI007985-RA, ACYPI082438-RA, ACYPI064224-RA, ACYPI009769-RA, ACYPI073683-RA, ACYPI000810-RA, ACYPI087744-RA, ACYPI006903-RA, ACYPI005579-RA, ACYPI003581-RA, ACYPI28694-RA, ACYPI062859-RA, ACYPI003488-RA, ACYPI066447-RA, ACYPI070462-RA, ACYPI070730-RA, ACYPI003227-RA, ACYPI000260-RA, ACYPI27881-RA, ACYPI062035-RA, ACYPI080962-RA, ACYPI060671-RA, ACYPI071135-RA, ACYPI073490-RA, ACYPI087556-RA, A…	ACYPI081119-RA, ACYPI38476-RA, ACYPI002318-RA, ACYPI006178-RA, ACYPI001045-RA, ACYPI004024-RA, ACYPI004243-RA, ACYPI001033-RA, ACYPI23394-RA, ACYPI089384-RA, ACYPI001157-RA, ACYPI003783-RA, ACYPI067116-RA, ACYPI007708-RA, ACYPI001596-RA, ACYPI007503-RA, ACYPI073884-RA, ACYPI003432-RA, ACYPI007241-RA, ACYPI003871-RA, ACYPI084024-RA, ACYPI062510-RA, ACYPI003532-RA, ACYPI003701-RA, ACYPI007908-RA, A…
GO:0018202	peptidyl-histidine modification	P	0.0096809	2.15e-05	6	2	1102	10111	over	ACYPI066475-RA, ACYPI082173-RA, ACYPI001521-RA, ACYPI080271-RA, ACYPI087018-RA, ACYPI088021-RA	ACYPI002179-RA, ACYPI007190-RA
GO:0018106	peptidyl-histidine phosphorylation	P	0.0208891	5.13e-05	5	1	1103	10112	over	ACYPI066475-RA, ACYPI082173-RA, ACYPI080271-RA, ACYPI087018-RA, ACYPI088021-RA	ACYPI007190-RA
GO:0006200	ATP catabolic process	P	0.032366	8.9e-05	17	46	1091	10067	over	ACYPI007985-RA, ACYPI082438-RA, ACYPI073683-RA, ACYPI000260-RA, ACYPI27881-RA, ACYPI080962-RA, ACYPI060671-RA, ACYPI071135-RA, ACYPI073490-RA, ACYPI087556-RA, ACYPI071359-RA, ACYPI004991-RA, ACYPI066505-RA, ACYPI068539-RA, ACYPI081153-RA, ACYPI065037-RA, ACYPI064520-RA	ACYPI081119-RA, ACYPI007241-RA, ACYPI084024-RA, ACYPI001071-RA, ACYPI006058-RA, ACYPI069585-RA, ACYPI008357-RA, ACYPI070177-RA, ACYPI088438-RA, ACYPI086327-RA, ACYPI000464-RA, ACYPI006207-RA, ACYPI003409-RA, ACYPI009155-RA, ACYPI061746-RA, ACYPI070607-RA, ACYPI007020-RA, ACYPI002216-RA, ACYPI080807-RA, ACYPI086045-RA, ACYPI088718-RA, ACYPI010174-RA, ACYPI067214-RA, ACYPI008675-RA, ACYPI000937-RA,…
GO:0044271	cellular nitrogen compound biosynthetic process	P	0.0378983	0.000115	45	214	1063	9899	over	ACYPI061838-RA, ACYPI006676-RA, ACYPI083278-RA, ACYPI43086-RA, ACYPI000007-RA, ACYPI000875-RA, ACYPI089319-RA, ACYPI003488-RA, ACYPI087996-RA, ACYPI068371-RA, ACYPI081723-RA, ACYPI073429-RA, ACYPI073674-RA, ACYPI083507-RA, ACYPI009883-RA, ACYPI067886-RA, ACYPI004945-RA, ACYPI002632-RA, ACYPI073803-RA, ACYPI009936-RA, ACYPI009768-RA, ACYPI086716-RA, ACYPI29125-RA, ACYPI061664-RA, ACYPI067202-RA, A…	ACYPI001577-RA, ACYPI23294-RA, ACYPI085000-RA, ACYPI41749-RA, ACYPI005374-RA, ACYPI004243-RA, ACYPI008997-RA, ACYPI088527-RA, ACYPI001157-RA, ACYPI073884-RA, ACYPI008372-RA, ACYPI009137-RA, ACYPI066012-RA, ACYPI006616-RA, ACYPI001958-RA, ACYPI005304-RA, ACYPI086879-RA, ACYPI004431-RA, ACYPI37507-RA, ACYPI25285-RA, ACYPI007107-RA, ACYPI007160-RA, ACYPI005855-RA, ACYPI080380-RA, ACYPI000665-RA, ACY…
GO:0009058	biosynthetic process	P	0.0387578	0.000125	209	1473	899	8640	over	ACYPI080381-RA, ACYPI061454-RA, ACYPI061838-RA, ACYPI006780-RA, ACYPI083213-RA, ACYPI067347-RA, ACYPI088192-RA, ACYPI53966-RA, ACYPI008133-RA, ACYPI080055-RA, ACYPI061204-RA, ACYPI009921-RA, ACYPI009531-RA, ACYPI069698-RA, ACYPI003673-RA, ACYPI081319-RA, ACYPI006245-RA, ACYPI067249-RA, ACYPI006676-RA, ACYPI083278-RA, ACYPI007451-RA, ACYPI068078-RA, ACYPI36091-RA, ACYPI25056-RA, ACYPI009287-RA, AC…	ACYPI001577-RA, ACYPI000072-RA, ACYPI23294-RA, ACYPI072830-RA, ACYPI004968-RA, ACYPI085000-RA, ACYPI086724-RA, ACYPI28822-RA, ACYPI000060-RA, ACYPI003921-RA, ACYPI004763-RA, ACYPI009884-RA, ACYPI41749-RA, ACYPI005374-RA, ACYPI000930-RA, ACYPI21591-RA, ACYPI001057-RA, ACYPI086486-RA, ACYPI071280-RA, ACYPI086281-RA, ACYPI083225-RA, ACYPI009376-RA, ACYPI001045-RA, ACYPI002769-RA, ACYPI080704-RA, ACY…
GO:0006091	generation of precursor metabolites and energy	P	0.0413049	0.000145	29	115	1079	9998	over	ACYPI064224-RA, ACYPI009769-RA, ACYPI40001-RA, ACYPI085238-RA, ACYPI000205-RA, ACYPI086677-RA, ACYPI000712-RA, ACYPI003581-RA, ACYPI28694-RA, ACYPI062859-RA, ACYPI49201-RA, ACYPI31567-RA, ACYPI006695-RA, ACYPI068371-RA, ACYPI066447-RA, ACYPI004520-RA, ACYPI003519-RA, ACYPI008685-RA, ACYPI000582-RA, ACYPI060119-RA, ACYPI072559-RA, ACYPI082061-RA, ACYPI25621-RA, ACYPI010196-RA, ACYPI001704-RA, ACYP…	ACYPI007258-RA, ACYPI002318-RA, ACYPI001033-RA, ACYPI005023-RA, ACYPI000038-RA, ACYPI003625-RA, ACYPI004031-RA, ACYPI007184-RA, ACYPI003918-RA, ACYPI000045-RA, ACYPI003463-RA, ACYPI006180-RA, ACYPI063321-RA, ACYPI081660-RA, ACYPI009606-RA, ACYPI002749-RA, ACYPI004211-RA, ACYPI007810-RA, ACYPI001125-RA, ACYPI008195-RA, ACYPI086747-RA, ACYPI002620-RA, ACYPI004750-RA, ACYPI061797-RA, ACYPI005227-RA,…
GO:0042180	cellular ketone metabolic process	P	0.0469011	0.00017	43	205	1065	9908	over	ACYPI088192-RA, ACYPI080008-RA, ACYPI006903-RA, ACYPI006676-RA, ACYPI083278-RA, ACYPI073195-RA, ACYPI063647-RA, ACYPI003581-RA, ACYPI084678-RA, ACYPI089319-RA, ACYPI004520-RA, ACYPI073674-RA, ACYPI003157-RA, ACYPI067886-RA, ACYPI070730-RA, ACYPI003227-RA, ACYPI083240-RA, ACYPI002440-RA, ACYPI002632-RA, ACYPI067137-RA, ACYPI086373-RA, ACYPI009705-RA, ACYPI067202-RA, ACYPI069011-RA, ACYPI081977-RA,…	ACYPI001577-RA, ACYPI009626-RA, ACYPI003921-RA, ACYPI007258-RA, ACYPI38476-RA, ACYPI005374-RA, ACYPI006178-RA, ACYPI001045-RA, ACYPI004243-RA, ACYPI008997-RA, ACYPI004617-RA, ACYPI001157-RA, ACYPI009960-RA, ACYPI001145-RA, ACYPI010176-RA, ACYPI073884-RA, ACYPI003444-RA, ACYPI008372-RA, ACYPI087535-RA, ACYPI003420-RA, ACYPI009020-RA, ACYPI007341-RA, ACYPI008145-RA, ACYPI081834-RA, ACYPI008121-RA, …
GO:0046483	heterocycle metabolic process	P	0.0476696	0.000178	63	343	1045	9770	over	ACYPI007985-RA, ACYPI061838-RA, ACYPI082438-RA, ACYPI53966-RA, ACYPI073683-RA, ACYPI000810-RA, ACYPI087744-RA, ACYPI005579-RA, ACYPI006676-RA, ACYPI083278-RA, ACYPI43086-RA, ACYPI003581-RA, ACYPI000875-RA, ACYPI089319-RA, ACYPI010051-RA, ACYPI003488-RA, ACYPI087996-RA, ACYPI081723-RA, ACYPI083507-RA, ACYPI009883-RA, ACYPI067886-RA, ACYPI070462-RA, ACYPI070730-RA, ACYPI000260-RA, ACYPI27881-RA, AC…	ACYPI23294-RA, ACYPI081119-RA, ACYPI085000-RA, ACYPI005374-RA, ACYPI001045-RA, ACYPI004024-RA, ACYPI088527-RA, ACYPI23394-RA, ACYPI089384-RA, ACYPI003783-RA, ACYPI067116-RA, ACYPI22688-RA, ACYPI007708-RA, ACYPI001596-RA, ACYPI066725-RA, ACYPI007503-RA, ACYPI066012-RA, ACYPI006616-RA, ACYPI001958-RA, ACYPI003432-RA, ACYPI005304-RA, ACYPI007241-RA, ACYPI003871-RA, ACYPI004431-RA, ACYPI37507-RA, ACY…
, ACYPI000100-RA, ACYPI082999-RA, ACYPI088983-RA, ACYPI080168-RA, ACYPI35125-RA, ACYPI005696-RA, ACYPI008675-RA, ACYPI081417-RA, ACYPI001400-RA, ACYPI073700-RA, ACYPI060841-RA, ACYPI001186-RA, ACYPI005221-RA, ACYPI000079-RA, ACYPI008868-RA, ACYPI089594-RA, ACYPI46717-RA, ACYPI001379-RA, ACYPI55143-RA, ACYPI073679-RA, ACYPI31027-RA, ACYPI081405-RA, ACYPI006714-RA, ACYPI007556-RA, ACYPI55336-RA, AC…
A, ACYPI006151-RA, ACYPI38630-RA, ACYPI005044-RA, ACYPI072951-RA, ACYPI000386-RA, ACYPI36951-RA, ACYPI000870-RA, ACYPI008293-RA, ACYPI066892-RA, ACYPI001686-RA, ACYPI35818-RA, ACYPI008700-RA, ACYPI001609-RA, ACYPI000104-RA, ACYPI001481-RA, ACYPI35613-RA, ACYPI002730-RA, ACYPI004169-RA, ACYPI071143-RA, ACYPI085777-RA, ACYPI009928-RA, ACYPI005495-RA, ACYPI008474-RA, ACYPI006525-RA, ACYPI002041-RA, …
RA, ACYPI067689-RA, ACYPI008732-RA, ACYPI002085-RA, ACYPI22516-RA, ACYPI067214-RA, ACYPI46367-RA, ACYPI086672-RA, ACYPI089167-RA, ACYPI008925-RA, ACYPI068591-RA, ACYPI069137-RA, ACYPI068514-RA, ACYPI000329-RA, ACYPI080213-RA, ACYPI083886-RA, ACYPI067407-RA, ACYPI006364-RA, ACYPI38843-RA, ACYPI36012-RA, ACYPI010081-RA, ACYPI004634-RA, ACYPI008720-RA, ACYPI065330-RA, ACYPI002955-RA, ACYPI37098-RA, …
73438-RA, ACYPI003571-RA, ACYPI006066-RA, ACYPI006948-RA, ACYPI073040-RA, ACYPI004117-RA, ACYPI48695-RA, ACYPI004336-RA, ACYPI069516-RA, ACYPI44108-RA, ACYPI000310-RA, ACYPI009457-RA, ACYPI000580-RA, ACYPI007110-RA, ACYPI004799-RA, ACYPI24348-RA, ACYPI000019-RA, ACYPI010169-RA, ACYPI086555-RA, ACYPI23725-RA, ACYPI001396-RA, ACYPI29760-RA, ACYPI000289-RA, ACYPI004594-RA, ACYPI081422-RA, ACYPI00811…
GO:0008483	transaminase activity	F	0.0505323	0.000196	9	14	1099	10099	over	ACYPI067347-RA, ACYPI088192-RA, ACYPI072601-RA, ACYPI064337-RA, ACYPI073429-RA, ACYPI083985-RA, ACYPI069011-RA, ACYPI069200-RA, ACYPI002750-RA	ACYPI004243-RA, ACYPI008372-RA, ACYPI003009-RA, ACYPI005585-RA, ACYPI000044-RA, ACYPI004666-RA, ACYPI083824-RA, ACYPI005880-RA, ACYPI064875-RA, ACYPI003246-RA, ACYPI006213-RA, ACYPI005826-RA, ACYPI009480-RA, ACYPI001759-RA
GO:0006810	transport	P	0.0505323	0.000202	149	1000	959	9113	over	ACYPI007985-RA, ACYPI071730-RA, ACYPI009926-RA, ACYPI082438-RA, ACYPI073834-RA, ACYPI000349-RA, ACYPI003707-RA, ACYPI008249-RA, ACYPI080713-RA, ACYPI088209-RA, ACYPI061204-RA, ACYPI073683-RA, ACYPI000082-RA, ACYPI060585-RA, ACYPI40001-RA, ACYPI007264-RA, ACYPI001825-RA, ACYPI007724-RA, ACYPI087744-RA, ACYPI080475-RA, ACYPI44058-RA, ACYPI002949-RA, ACYPI069600-RA, ACYPI48738-RA, ACYPI085279-RA, AC…	ACYPI006235-RA, ACYPI007077-RA, ACYPI002633-RA, ACYPI007561-RA, ACYPI002621-RA, ACYPI085000-RA, ACYPI000942-RA, ACYPI003921-RA, ACYPI008558-RA, ACYPI006879-RA, ACYPI080998-RA, ACYPI008353-RA, ACYPI004751-RA, ACYPI003220-RA, ACYPI003888-RA, ACYPI006867-RA, ACYPI082460-RA, ACYPI000627-RA, ACYPI005555-RA, ACYPI009860-RA, ACYPI001045-RA, ACYPI004024-RA, ACYPI003401-RA, ACYPI009171-RA, ACYPI43443-RA, …
GO:0016769	transferase activity, transferring nitrogenous groups	F	0.0505323	0.000207	11	22	1097	10091	over	ACYPI067347-RA, ACYPI088192-RA, ACYPI072601-RA, ACYPI064337-RA, ACYPI073429-RA, ACYPI083985-RA, ACYPI007063-RA, ACYPI069011-RA, ACYPI069200-RA, ACYPI071676-RA, ACYPI002750-RA	ACYPI004243-RA, ACYPI008372-RA, ACYPI003009-RA, ACYPI56652-RA, ACYPI005585-RA, ACYPI000044-RA, ACYPI004666-RA, ACYPI082148-RA, ACYPI083824-RA, ACYPI005880-RA, ACYPI064875-RA, ACYPI005696-RA, ACYPI003246-RA, ACYPI006213-RA, ACYPI005826-RA, ACYPI000181-RA, ACYPI060683-RA, ACYPI009480-RA, ACYPI001759-RA, ACYPI071316-RA, ACYPI006612-RA, ACYPI087204-RA
GO:0046034	ATP metabolic process	P	0.0523143	0.00022	23	83	1085	10030	over	ACYPI007985-RA, ACYPI082438-RA, ACYPI073683-RA, ACYPI000875-RA, ACYPI000260-RA, ACYPI27881-RA, ACYPI080962-RA, ACYPI060671-RA, ACYPI071135-RA, ACYPI073490-RA, ACYPI087556-RA, ACYPI086716-RA, ACYPI22195-RA, ACYPI072805-RA, ACYPI071359-RA, ACYPI004991-RA, ACYPI066505-RA, ACYPI068539-RA, ACYPI000049-RA, ACYPI083461-RA, ACYPI081153-RA, ACYPI065037-RA, ACYPI064520-RA	ACYPI081119-RA, ACYPI085000-RA, ACYPI088527-RA, ACYPI005304-RA, ACYPI007241-RA, ACYPI004431-RA, ACYPI084024-RA, ACYPI007260-RA, ACYPI001071-RA, ACYPI002287-RA, ACYPI006058-RA, ACYPI069585-RA, ACYPI007307-RA, ACYPI000052-RA, ACYPI008357-RA, ACYPI070177-RA, ACYPI007021-RA, ACYPI088438-RA, ACYPI086327-RA, ACYPI003951-RA, ACYPI000464-RA, ACYPI006207-RA, ACYPI008640-RA, ACYPI003409-RA, ACYPI009155-RA,…
GO:0016820	hydrolase activity, acting on acid anhydrides, catalyzing transmembrane movement of substances	F	0.0583097	0.000255	23	84	1085	10029	over	ACYPI007985-RA, ACYPI082438-RA, ACYPI073683-RA, ACYPI000082-RA, ACYPI002949-RA, ACYPI085815-RA, ACYPI082487-RA, ACYPI071152-RA, ACYPI080962-RA, ACYPI073490-RA, ACYPI069219-RA, ACYPI087556-RA, ACYPI086716-RA, ACYPI009898-RA, ACYPI22195-RA, ACYPI005726-RA, ACYPI068539-RA, ACYPI000049-RA, ACYPI28765-RA, ACYPI083461-RA, ACYPI081153-RA, ACYPI064520-RA, ACYPI089369-RA	ACYPI009860-RA, ACYPI088527-RA, ACYPI006347-RA, ACYPI001846-RA, ACYPI072184-RA, ACYPI072792-RA, ACYPI004431-RA, ACYPI084024-RA, ACYPI003170-RA, ACYPI088026-RA, ACYPI088207-RA, ACYPI007546-RA, ACYPI007260-RA, ACYPI001071-RA, ACYPI006058-RA, ACYPI007307-RA, ACYPI000257-RA, ACYPI006292-RA, ACYPI070177-RA, ACYPI007021-RA, ACYPI010056-RA, ACYPI084448-RA, ACYPI002971-RA, ACYPI088438-RA, ACYPI003751-RA,…
GO:0022804	active transmembrane transporter activity	F	0.0583097	0.000262	34	151	1074	9962	over	ACYPI007985-RA, ACYPI082438-RA, ACYPI008249-RA, ACYPI073683-RA, ACYPI000082-RA, ACYPI080946-RA, ACYPI085815-RA, ACYPI35445-RA, ACYPI003046-RA, ACYPI007138-RA, ACYPI071152-RA, ACYPI080962-RA, ACYPI073490-RA, ACYPI069219-RA, ACYPI087556-RA, ACYPI009891-RA, ACYPI27909-RA, ACYPI086716-RA, ACYPI083161-RA, ACYPI081360-RA, ACYPI068841-RA, ACYPI009898-RA, ACYPI22195-RA, ACYPI089471-RA, ACYPI068539-RA, AC…	ACYPI008558-RA, ACYPI004751-RA, ACYPI082460-RA, ACYPI000627-RA, ACYPI009860-RA, ACYPI004899-RA, ACYPI088527-RA, ACYPI006347-RA, ACYPI004605-RA, ACYPI009996-RA, ACYPI001846-RA, ACYPI007141-RA, ACYPI005450-RA, ACYPI008610-RA, ACYPI006809-RA, ACYPI38406-RA, ACYPI006681-RA, ACYPI008057-RA, ACYPI004431-RA, ACYPI084024-RA, ACYPI003170-RA, ACYPI000114-RA, ACYPI084217-RA, ACYPI001684-RA, ACYPI088207-RA, …
GO:0009056	catabolic process	P	0.0583097	0.00028	81	481	1027	9632	over	ACYPI007985-RA, ACYPI002587-RA, ACYPI007595-RA, ACYPI082438-RA, ACYPI064224-RA, ACYPI009769-RA, ACYPI073683-RA, ACYPI000810-RA, ACYPI086018-RA, ACYPI24828-RA, ACYPI087744-RA, ACYPI006903-RA, ACYPI005579-RA, ACYPI085238-RA, ACYPI089458-RA, ACYPI003581-RA, ACYPI070175-RA, ACYPI28694-RA, ACYPI062859-RA, ACYPI002700-RA, ACYPI003488-RA, ACYPI006695-RA, ACYPI062889-RA, ACYPI066447-RA, ACYPI004520-RA, A…	ACYPI000072-RA, ACYPI081119-RA, ACYPI000060-RA, ACYPI003921-RA, ACYPI007258-RA, ACYPI38476-RA, ACYPI002318-RA, ACYPI32287-RA, ACYPI066940-RA, ACYPI088842-RA, ACYPI006178-RA, ACYPI001045-RA, ACYPI004024-RA, ACYPI004243-RA, ACYPI003864-RA, ACYPI001033-RA, ACYPI004424-RA, ACYPI001021-RA, ACYPI087266-RA, ACYPI087459-RA, ACYPI50513-RA, ACYPI23394-RA, ACYPI005023-RA, ACYPI000365-RA, ACYPI089384-RA, ACY…
GO:0043492	ATPase activity, coupled to movement of substances	F	0.0583097	0.000282	22	79	1086	10034	over	ACYPI007985-RA, ACYPI082438-RA, ACYPI073683-RA, ACYPI000082-RA, ACYPI085815-RA, ACYPI082487-RA, ACYPI071152-RA, ACYPI080962-RA, ACYPI073490-RA, ACYPI069219-RA, ACYPI087556-RA, ACYPI086716-RA, ACYPI009898-RA, ACYPI22195-RA, ACYPI005726-RA, ACYPI068539-RA, ACYPI000049-RA, ACYPI28765-RA, ACYPI083461-RA, ACYPI081153-RA, ACYPI064520-RA, ACYPI089369-RA	ACYPI009860-RA, ACYPI088527-RA, ACYPI006347-RA, ACYPI001846-RA, ACYPI004431-RA, ACYPI084024-RA, ACYPI003170-RA, ACYPI088026-RA, ACYPI088207-RA, ACYPI007546-RA, ACYPI007260-RA, ACYPI001071-RA, ACYPI006058-RA, ACYPI007307-RA, ACYPI000257-RA, ACYPI006292-RA, ACYPI070177-RA, ACYPI007021-RA, ACYPI084448-RA, ACYPI002971-RA, ACYPI088438-RA, ACYPI003751-RA, ACYPI000083-RA, ACYPI009444-RA, ACYPI005058-RA,…
GO:0015833	peptide transport	P	0.0583097	0.000283	7	8	1101	10105	over	ACYPI36091-RA, ACYPI000712-RA, ACYPI071135-RA, ACYPI081360-RA, ACYPI071359-RA, ACYPI066505-RA, ACYPI065037-RA	ACYPI004428-RA, ACYPI084047-RA, ACYPI004508-RA, ACYPI070607-RA, ACYPI002416-RA, ACYPI086269-RA, ACYPI068671-RA, ACYPI062686-RA
GO:0006733	oxidoreduction coenzyme metabolic process	P	0.0583097	0.000286	9	15	1099	10098	over	ACYPI089319-RA, ACYPI003157-RA, ACYPI000582-RA, ACYPI34837-RA, ACYPI081757-RA, ACYPI072428-RA, ACYPI067253-RA, ACYPI073740-RA, ACYPI44505-RA	ACYPI003871-RA, ACYPI080380-RA, ACYPI006928-RA, ACYPI008552-RA, ACYPI006727-RA, ACYPI065929-RA, ACYPI007395-RA, ACYPI006641-RA, ACYPI063475-RA, ACYPI001648-RA, ACYPI010216-RA, ACYPI009666-RA, ACYPI005537-RA, ACYPI004201-RA, ACYPI007542-RA
GO:0034641	cellular nitrogen compound metabolic process	P	0.0584414	0.000294	248	1823	860	8290	over	ACYPI007985-RA, ACYPI32865-RA, ACYPI080381-RA, ACYPI061838-RA, ACYPI082438-RA, ACYPI006780-RA, ACYPI063366-RA, ACYPI088192-RA, ACYPI53966-RA, ACYPI008133-RA, ACYPI080055-RA, ACYPI073683-RA, ACYPI48685-RA, ACYPI080294-RA, ACYPI009531-RA, ACYPI000810-RA, ACYPI086018-RA, ACYPI069698-RA, ACYPI003673-RA, ACYPI087744-RA, ACYPI005579-RA, ACYPI006245-RA, ACYPI082608-RA, ACYPI067249-RA, ACYPI006676-RA, AC…	ACYPI001577-RA, ACYPI000072-RA, ACYPI061166-RA, ACYPI23294-RA, ACYPI081119-RA, ACYPI087154-RA, ACYPI072830-RA, ACYPI009626-RA, ACYPI004968-RA, ACYPI085000-RA, ACYPI28822-RA, ACYPI000060-RA, ACYPI46291-RA, ACYPI003921-RA, ACYPI004763-RA, ACYPI073660-RA, ACYPI084840-RA, ACYPI41749-RA, ACYPI005374-RA, ACYPI21591-RA, ACYPI32287-RA, ACYPI080793-RA, ACYPI009872-RA, ACYPI001057-RA, ACYPI000434-RA, ACYPI…
GO:0006807	nitrogen compound metabolic process	P	0.0725755	0.000373	253	1873	855	8240	over	ACYPI007985-RA, ACYPI32865-RA, ACYPI080381-RA, ACYPI061838-RA, ACYPI082438-RA, ACYPI006780-RA, ACYPI063366-RA, ACYPI088192-RA, ACYPI53966-RA, ACYPI008133-RA, ACYPI080055-RA, ACYPI073683-RA, ACYPI48685-RA, ACYPI080294-RA, ACYPI009531-RA, ACYPI000810-RA, ACYPI086018-RA, ACYPI069698-RA, ACYPI003673-RA, ACYPI087744-RA, ACYPI005579-RA, ACYPI006245-RA, ACYPI082608-RA, ACYPI067249-RA, ACYPI006676-RA, AC…	ACYPI001577-RA, ACYPI000072-RA, ACYPI061166-RA, ACYPI23294-RA, ACYPI081119-RA, ACYPI087154-RA, ACYPI072830-RA, ACYPI000265-RA, ACYPI009626-RA, ACYPI004968-RA, ACYPI085000-RA, ACYPI28822-RA, ACYPI000060-RA, ACYPI46291-RA, ACYPI003921-RA, ACYPI004763-RA, ACYPI073660-RA, ACYPI084840-RA, ACYPI41749-RA, ACYPI005374-RA, ACYPI21591-RA, ACYPI32287-RA, ACYPI080793-RA, ACYPI007439-RA, ACYPI009872-RA, ACYPI…
GO:0051234	establishment of localization	P	0.0750652	0.000398	150	1025	958	9088	over	ACYPI007985-RA, ACYPI071730-RA, ACYPI009926-RA, ACYPI082438-RA, ACYPI073834-RA, ACYPI000349-RA, ACYPI003707-RA, ACYPI008249-RA, ACYPI080713-RA, ACYPI088209-RA, ACYPI061204-RA, ACYPI073683-RA, ACYPI000082-RA, ACYPI060585-RA, ACYPI40001-RA, ACYPI007264-RA, ACYPI001825-RA, ACYPI007724-RA, ACYPI087744-RA, ACYPI080475-RA, ACYPI44058-RA, ACYPI002949-RA, ACYPI069600-RA, ACYPI48738-RA, ACYPI085279-RA, AC…	ACYPI006235-RA, ACYPI007077-RA, ACYPI002633-RA, ACYPI007561-RA, ACYPI002621-RA, ACYPI085000-RA, ACYPI000942-RA, ACYPI003921-RA, ACYPI008558-RA, ACYPI006879-RA, ACYPI080998-RA, ACYPI008353-RA, ACYPI004751-RA, ACYPI003220-RA, ACYPI003888-RA, ACYPI006867-RA, ACYPI082460-RA, ACYPI000627-RA, ACYPI005555-RA, ACYPI009860-RA, ACYPI001045-RA, ACYPI004024-RA, ACYPI003401-RA, ACYPI009171-RA, ACYPI43443-RA, …
GO:0005381	iron ion transmembrane transporter activity	F	0.0750652	0.000404	5	3	1103	10110	over	ACYPI061204-RA, ACYPI42840-RA, ACYPI085276-RA, ACYPI086849-RA, ACYPI064520-RA	ACYPI081137-RA, ACYPI006207-RA, ACYPI010054-RA
GO:0004332	fructose-bisphosphate aldolase activity	F	0.0793021	0.000436	4	1	1104	10112	over	ACYPI28694-RA, ACYPI062859-RA, ACYPI066447-RA, ACYPI060119-RA	ACYPI007027-RA
GO:0044275	cellular carbohydrate catabolic process	P	0.0800338	0.000454	13	34	1095	10079	over	ACYPI064224-RA, ACYPI009769-RA, ACYPI085238-RA, ACYPI28694-RA, ACYPI062859-RA, ACYPI066447-RA, ACYPI000582-RA, ACYPI060119-RA, ACYPI072559-RA, ACYPI066920-RA, ACYPI072428-RA, ACYPI001939-RA, ACYPI073740-RA	ACYPI002318-RA, ACYPI001033-RA, ACYPI005023-RA, ACYPI003871-RA, ACYPI003463-RA, ACYPI002749-RA, ACYPI001125-RA, ACYPI002620-RA, ACYPI009148-RA, ACYPI008371-RA, ACYPI008552-RA, ACYPI006727-RA, ACYPI000068-RA, ACYPI000056-RA, ACYPI073825-RA, ACYPI001940-RA, ACYPI007869-RA, ACYPI005202-RA, ACYPI002404-RA, ACYPI080752-RA, ACYPI010216-RA, ACYPI010135-RA, ACYPI008700-RA, ACYPI009666-RA, ACYPI083727-RA,…
GO:0009987	cellular process	P	0.0800338	0.00048	562	4597	546	5516	over	ACYPI007985-RA, ACYPI32865-RA, ACYPI080381-RA, ACYPI061838-RA, ACYPI009926-RA, ACYPI002587-RA, ACYPI070598-RA, ACYPI007595-RA, ACYPI082438-RA, ACYPI006780-RA, ACYPI087691-RA, ACYPI083213-RA, ACYPI072483-RA, ACYPI004965-RA, ACYPI063366-RA, ACYPI088192-RA, ACYPI064224-RA, ACYPI29300-RA, ACYPI080008-RA, ACYPI008249-RA, ACYPI53966-RA, ACYPI008133-RA, ACYPI080055-RA, ACYPI009769-RA, ACYPI066689-RA, AC…	ACYPI009638-RA, ACYPI36842-RA, ACYPI007077-RA, ACYPI002633-RA, ACYPI007561-RA, ACYPI001577-RA, ACYPI008107-RA, ACYPI000072-RA, ACYPI061166-RA, ACYPI23294-RA, ACYPI081119-RA, ACYPI087154-RA, ACYPI008861-RA, ACYPI005805-RA, ACYPI072830-RA, ACYPI001372-RA, ACYPI009626-RA, ACYPI004968-RA, ACYPI009896-RA, ACYPI002621-RA, ACYPI085000-RA, ACYPI086724-RA, ACYPI28822-RA, ACYPI000060-RA, ACYPI000942-RA, AC…
7852-RA, ACYPI005021-RA, ACYPI067839-RA, ACYPI001470-RA, ACYPI008000-RA, ACYPI30062-RA, ACYPI089394-RA, ACYPI063329-RA, ACYPI086822-RA, ACYPI001663-RA, ACYPI004158-RA, ACYPI009917-RA, ACYPI22936-RA, ACYPI004377-RA, ACYPI089587-RA, ACYPI002428-RA, ACYPI004861-RA, ACYPI001856-RA, ACYPI005677-RA, ACYPI23573-RA, ACYPI008656-RA, ACYPI066373-RA, ACYPI009498-RA, ACYPI52834-RA, ACYPI003998-RA, ACYPI00520…
4111-RA, ACYPI083707-RA, ACYPI009858-RA, ACYPI004532-RA, ACYPI007027-RA, ACYPI000981-RA, ACYPI009460-RA, ACYPI007511-RA, ACYPI001527-RA, ACYPI083977-RA, ACYPI003960-RA, ACYPI064172-RA, ACYPI36103-RA, ACYPI000904-RA, ACYPI22402-RA, ACYPI086074-RA, ACYPI081630-RA, ACYPI007781-RA, ACYPI005832-RA, ACYPI26223-RA, ACYPI062442-RA, ACYPI008811-RA, ACYPI083288-RA, ACYPI008597-RA, ACYPI56377-RA, ACYPI00499…
GO:0019320	hexose catabolic process	P	0.0800338	0.000487	11	25	1097	10088	over	ACYPI064224-RA, ACYPI009769-RA, ACYPI28694-RA, ACYPI062859-RA, ACYPI066447-RA, ACYPI000582-RA, ACYPI060119-RA, ACYPI072559-RA, ACYPI066920-RA, ACYPI072428-RA, ACYPI073740-RA	ACYPI002318-RA, ACYPI001033-RA, ACYPI003871-RA, ACYPI003463-RA, ACYPI002749-RA, ACYPI002620-RA, ACYPI009148-RA, ACYPI008371-RA, ACYPI008552-RA, ACYPI006727-RA, ACYPI000068-RA, ACYPI001940-RA, ACYPI007869-RA, ACYPI002404-RA, ACYPI010135-RA, ACYPI008700-RA, ACYPI009666-RA, ACYPI083727-RA, ACYPI005806-RA, ACYPI086499-RA, ACYPI009196-RA, ACYPI008804-RA, ACYPI007027-RA, ACYPI004175-RA, ACYPI081141-RA
GO:0046365	monosaccharide catabolic process	P	0.0800338	0.000487	11	25	1097	10088	over	ACYPI064224-RA, ACYPI009769-RA, ACYPI28694-RA, ACYPI062859-RA, ACYPI066447-RA, ACYPI000582-RA, ACYPI060119-RA, ACYPI072559-RA, ACYPI066920-RA, ACYPI072428-RA, ACYPI073740-RA	ACYPI002318-RA, ACYPI001033-RA, ACYPI003871-RA, ACYPI003463-RA, ACYPI002749-RA, ACYPI002620-RA, ACYPI009148-RA, ACYPI008371-RA, ACYPI008552-RA, ACYPI006727-RA, ACYPI000068-RA, ACYPI001940-RA, ACYPI007869-RA, ACYPI002404-RA, ACYPI010135-RA, ACYPI008700-RA, ACYPI009666-RA, ACYPI083727-RA, ACYPI005806-RA, ACYPI086499-RA, ACYPI009196-RA, ACYPI008804-RA, ACYPI007027-RA, ACYPI004175-RA, ACYPI081141-RA
GO:0006007	glucose catabolic process	P	0.0800338	0.000487	11	25	1097	10088	over	ACYPI064224-RA, ACYPI009769-RA, ACYPI28694-RA, ACYPI062859-RA, ACYPI066447-RA, ACYPI000582-RA, ACYPI060119-RA, ACYPI072559-RA, ACYPI066920-RA, ACYPI072428-RA, ACYPI073740-RA	ACYPI002318-RA, ACYPI001033-RA, ACYPI003871-RA, ACYPI003463-RA, ACYPI002749-RA, ACYPI002620-RA, ACYPI009148-RA, ACYPI008371-RA, ACYPI008552-RA, ACYPI006727-RA, ACYPI000068-RA, ACYPI001940-RA, ACYPI007869-RA, ACYPI002404-RA, ACYPI010135-RA, ACYPI008700-RA, ACYPI009666-RA, ACYPI083727-RA, ACYPI005806-RA, ACYPI086499-RA, ACYPI009196-RA, ACYPI008804-RA, ACYPI007027-RA, ACYPI004175-RA, ACYPI081141-RA
GO:0042364	water-soluble vitamin biosynthetic process	P	0.0807456	0.0005	6	6	1102	10107	over	ACYPI43086-RA, ACYPI089319-RA, ACYPI081723-RA, ACYPI083507-RA, ACYPI009936-RA, ACYPI067253-RA	ACYPI080380-RA, ACYPI001249-RA, ACYPI063475-RA, ACYPI063186-RA, ACYPI005537-RA, ACYPI004201-RA
GO:0016491	oxidoreductase activity	F	0.0811799	0.000513	85	522	1023	9591	over	ACYPI061454-RA, ACYPI087691-RA, ACYPI064224-RA, ACYPI29300-RA, ACYPI080008-RA, ACYPI009769-RA, ACYPI40001-RA, ACYPI005113-RA, ACYPI003987-RA, ACYPI009496-RA, ACYPI42897-RA, ACYPI006903-RA, ACYPI084724-RA, ACYPI006676-RA, ACYPI000205-RA, ACYPI080854-RA, ACYPI003581-RA, ACYPI21186-RA, ACYPI084678-RA, ACYPI007044-RA, ACYPI007475-RA, ACYPI31567-RA, ACYPI006695-RA, ACYPI068371-RA, ACYPI081723-RA, ACYP…	ACYPI085487-RA, ACYPI000761-RA, ACYPI005612-RA, ACYPI081107-RA, ACYPI003921-RA, ACYPI001758-RA, ACYPI005181-RA, ACYPI003232-RA, ACYPI009807-RA, ACYPI005374-RA, ACYPI002318-RA, ACYPI087798-RA, ACYPI000639-RA, ACYPI009602-RA, ACYPI064507-RA, ACYPI006178-RA, ACYPI001045-RA, ACYPI008997-RA, ACYPI072966-RA, ACYPI009364-RA, ACYPI001980-RA, ACYPI002745-RA, ACYPI001689-RA, ACYPI009545-RA, ACYPI008477-RA,…
GO:0044283	small molecule biosynthetic process	P	0.090282	0.000581	44	226	1064	9887	over	ACYPI006676-RA, ACYPI083278-RA, ACYPI43086-RA, ACYPI000875-RA, ACYPI084678-RA, ACYPI089319-RA, ACYPI003488-RA, ACYPI068371-RA, ACYPI081723-RA, ACYPI073429-RA, ACYPI073674-RA, ACYPI083507-RA, ACYPI067886-RA, ACYPI004945-RA, ACYPI083240-RA, ACYPI002632-RA, ACYPI073803-RA, ACYPI009936-RA, ACYPI009768-RA, ACYPI000582-RA, ACYPI086716-RA, ACYPI29125-RA, ACYPI073421-RA, ACYPI067202-RA, ACYPI069163-RA, A…	ACYPI001577-RA, ACYPI085000-RA, ACYPI41749-RA, ACYPI005374-RA, ACYPI004243-RA, ACYPI008997-RA, ACYPI088527-RA, ACYPI001157-RA, ACYPI073884-RA, ACYPI003444-RA, ACYPI008372-RA, ACYPI066012-RA, ACYPI006616-RA, ACYPI001958-RA, ACYPI005304-RA, ACYPI086879-RA, ACYPI004431-RA, ACYPI37507-RA, ACYPI25285-RA, ACYPI007107-RA, ACYPI007160-RA, ACYPI009020-RA, ACYPI005855-RA, ACYPI003282-RA, ACYPI080380-RA, AC…
GO:0046164	alcohol catabolic process	P	0.0966415	0.000683	12	31	1096	10082	over	ACYPI064224-RA, ACYPI009769-RA, ACYPI28694-RA, ACYPI062859-RA, ACYPI066447-RA, ACYPI000582-RA, ACYPI060119-RA, ACYPI072559-RA, ACYPI066920-RA, ACYPI072428-RA, ACYPI001939-RA, ACYPI073740-RA	ACYPI002318-RA, ACYPI001033-RA, ACYPI003871-RA, ACYPI003463-RA, ACYPI008660-RA, ACYPI002749-RA, ACYPI002620-RA, ACYPI009148-RA, ACYPI008371-RA, ACYPI008552-RA, ACYPI006727-RA, ACYPI000068-RA, ACYPI001940-RA, ACYPI007869-RA, ACYPI003886-RA, ACYPI002404-RA, ACYPI080752-RA, ACYPI010216-RA, ACYPI010135-RA, ACYPI003196-RA, ACYPI008700-RA, ACYPI009666-RA, ACYPI083727-RA, ACYPI005806-RA, ACYPI086499-RA,…
GO:0016830	carbon-carbon lyase activity	F	0.0966415	0.000683	12	31	1096	10082	over	ACYPI081296-RA, ACYPI073195-RA, ACYPI000007-RA, ACYPI28694-RA, ACYPI062859-RA, ACYPI066447-RA, ACYPI002369-RA, ACYPI073421-RA, ACYPI060119-RA, ACYPI52551-RA, ACYPI009138-RA, ACYPI073769-RA	ACYPI009626-RA, ACYPI38476-RA, ACYPI009960-RA, ACYPI003456-RA, ACYPI088927-RA, ACYPI001872-RA, ACYPI070346-RA, ACYPI008106-RA, ACYPI002875-RA, ACYPI34207-RA, ACYPI005038-RA, ACYPI006584-RA, ACYPI007301-RA, ACYPI083254-RA, ACYPI004496-RA, ACYPI006395-RA, ACYPI005171-RA, ACYPI080387-RA, ACYPI003689-RA, ACYPI003810-RA, ACYPI061429-RA, ACYPI087167-RA, ACYPI073515-RA, ACYPI082110-RA, ACYPI005768-RA, A…
GO:0016052	carbohydrate catabolic process	P	0.0966415	0.000699	14	41	1094	10072	over	ACYPI064224-RA, ACYPI009769-RA, ACYPI085238-RA, ACYPI28694-RA, ACYPI062859-RA, ACYPI066447-RA, ACYPI003227-RA, ACYPI000582-RA, ACYPI060119-RA, ACYPI072559-RA, ACYPI066920-RA, ACYPI072428-RA, ACYPI001939-RA, ACYPI073740-RA	ACYPI002318-RA, ACYPI001033-RA, ACYPI004424-RA, ACYPI50513-RA, ACYPI005023-RA, ACYPI010095-RA, ACYPI003871-RA, ACYPI003463-RA, ACYPI002749-RA, ACYPI009964-RA, ACYPI001125-RA, ACYPI002620-RA, ACYPI006403-RA, ACYPI009148-RA, ACYPI008371-RA, ACYPI008552-RA, ACYPI006727-RA, ACYPI000068-RA, ACYPI000056-RA, ACYPI073825-RA, ACYPI001940-RA, ACYPI007869-RA, ACYPI005202-RA, ACYPI002404-RA, ACYPI006264-RA, …
GO:0030312	external encapsulating structure	C	0.0966415	0.000717	7	10	1101	10103	over	ACYPI080713-RA, ACYPI061204-RA, ACYPI42840-RA, ACYPI084678-RA, ACYPI070730-RA, ACYPI085276-RA, ACYPI068050-RA	ACYPI43103-RA, ACYPI083243-RA, ACYPI51943-RA, ACYPI005785-RA, ACYPI001813-RA, ACYPI008159-RA, ACYPI008628-RA, ACYPI27659-RA, ACYPI004687-RA, ACYPI060882-RA
GO:0015103	inorganic anion transmembrane transporter activity	F	0.0966415	0.000796	8	14	1100	10099	over	ACYPI003046-RA, ACYPI007138-RA, ACYPI080962-RA, ACYPI087556-RA, ACYPI068841-RA, ACYPI088775-RA, ACYPI081153-RA, ACYPI073431-RA	ACYPI004751-RA, ACYPI007878-RA, ACYPI000507-RA, ACYPI009637-RA, ACYPI003159-RA, ACYPI007764-RA, ACYPI006457-RA, ACYPI004014-RA, ACYPI009280-RA, ACYPI002830-RA, ACYPI002930-RA, ACYPI005248-RA, ACYPI002345-RA, ACYPI004248-RA
GO:0019867	outer membrane	C	0.0966415	0.000796	8	14	1100	10099	over	ACYPI080713-RA, ACYPI061204-RA, ACYPI073683-RA, ACYPI42840-RA, ACYPI007504-RA, ACYPI085276-RA, ACYPI068050-RA, ACYPI086948-RA	ACYPI008903-RA, ACYPI009540-RA, ACYPI007214-RA, ACYPI002281-RA, ACYPI088718-RA, ACYPI28343-RA, ACYPI000248-RA, ACYPI001767-RA, ACYPI002289-RA, ACYPI010165-RA, ACYPI000711-RA, ACYPI089322-RA, ACYPI001160-RA, ACYPI005274-RA
GO:0055086	nucleobase, nucleoside and nucleotide metabolic process	P	0.0966415	0.0008	56	315	1052	9798	over	ACYPI007985-RA, ACYPI082438-RA, ACYPI073683-RA, ACYPI000810-RA, ACYPI087744-RA, ACYPI005579-RA, ACYPI000875-RA, ACYPI001267-RA, ACYPI089319-RA, ACYPI003488-RA, ACYPI068371-RA, ACYPI073429-RA, ACYPI070462-RA, ACYPI004945-RA, ACYPI000260-RA, ACYPI27881-RA, ACYPI073803-RA, ACYPI062035-RA, ACYPI080962-RA, ACYPI060671-RA, ACYPI071135-RA, ACYPI009768-RA, ACYPI073490-RA, ACYPI087556-RA, ACYPI000582-RA, …	ACYPI081119-RA, ACYPI085000-RA, ACYPI005374-RA, ACYPI004024-RA, ACYPI004629-RA, ACYPI088527-RA, ACYPI23394-RA, ACYPI089384-RA, ACYPI003783-RA, ACYPI067116-RA, ACYPI007708-RA, ACYPI001596-RA, ACYPI066725-RA, ACYPI007503-RA, ACYPI066012-RA, ACYPI006616-RA, ACYPI001958-RA, ACYPI003432-RA, ACYPI005304-RA, ACYPI007241-RA, ACYPI003871-RA, ACYPI004431-RA, ACYPI37507-RA, ACYPI084024-RA, ACYPI25285-RA, AC…
GO:0043436	oxoacid metabolic process	P	0.0966415	0.000815	39	196	1069	9917	over	ACYPI088192-RA, ACYPI080008-RA, ACYPI006903-RA, ACYPI006676-RA, ACYPI083278-RA, ACYPI073195-RA, ACYPI063647-RA, ACYPI003581-RA, ACYPI084678-RA, ACYPI089319-RA, ACYPI004520-RA, ACYPI073674-RA, ACYPI067886-RA, ACYPI070730-RA, ACYPI003227-RA, ACYPI083240-RA, ACYPI002440-RA, ACYPI002632-RA, ACYPI067137-RA, ACYPI086373-RA, ACYPI009705-RA, ACYPI067202-RA, ACYPI069011-RA, ACYPI081977-RA, ACYPI069163-RA,…	ACYPI001577-RA, ACYPI009626-RA, ACYPI003921-RA, ACYPI007258-RA, ACYPI38476-RA, ACYPI005374-RA, ACYPI006178-RA, ACYPI001045-RA, ACYPI004243-RA, ACYPI008997-RA, ACYPI004617-RA, ACYPI001157-RA, ACYPI009960-RA, ACYPI001145-RA, ACYPI010176-RA, ACYPI073884-RA, ACYPI003444-RA, ACYPI008372-RA, ACYPI087535-RA, ACYPI003420-RA, ACYPI007341-RA, ACYPI008145-RA, ACYPI081834-RA, ACYPI008121-RA, ACYPI006430-RA, …
GO:0019752	carboxylic acid metabolic process	P	0.0966415	0.000815	39	196	1069	9917	over	ACYPI088192-RA, ACYPI080008-RA, ACYPI006903-RA, ACYPI006676-RA, ACYPI083278-RA, ACYPI073195-RA, ACYPI063647-RA, ACYPI003581-RA, ACYPI084678-RA, ACYPI089319-RA, ACYPI004520-RA, ACYPI073674-RA, ACYPI067886-RA, ACYPI070730-RA, ACYPI003227-RA, ACYPI083240-RA, ACYPI002440-RA, ACYPI002632-RA, ACYPI067137-RA, ACYPI086373-RA, ACYPI009705-RA, ACYPI067202-RA, ACYPI069011-RA, ACYPI081977-RA, ACYPI069163-RA,…	ACYPI001577-RA, ACYPI009626-RA, ACYPI003921-RA, ACYPI007258-RA, ACYPI38476-RA, ACYPI005374-RA, ACYPI006178-RA, ACYPI001045-RA, ACYPI004243-RA, ACYPI008997-RA, ACYPI004617-RA, ACYPI001157-RA, ACYPI009960-RA, ACYPI001145-RA, ACYPI010176-RA, ACYPI073884-RA, ACYPI003444-RA, ACYPI008372-RA, ACYPI087535-RA, ACYPI003420-RA, ACYPI007341-RA, ACYPI008145-RA, ACYPI081834-RA, ACYPI008121-RA, ACYPI006430-RA, …
GO:0006082	organic acid metabolic process	P	0.0966415	0.000815	39	196	1069	9917	over	ACYPI088192-RA, ACYPI080008-RA, ACYPI006903-RA, ACYPI006676-RA, ACYPI083278-RA, ACYPI073195-RA, ACYPI063647-RA, ACYPI003581-RA, ACYPI084678-RA, ACYPI089319-RA, ACYPI004520-RA, ACYPI073674-RA, ACYPI067886-RA, ACYPI070730-RA, ACYPI003227-RA, ACYPI083240-RA, ACYPI002440-RA, ACYPI002632-RA, ACYPI067137-RA, ACYPI086373-RA, ACYPI009705-RA, ACYPI067202-RA, ACYPI069011-RA, ACYPI081977-RA, ACYPI069163-RA,…	ACYPI001577-RA, ACYPI009626-RA, ACYPI003921-RA, ACYPI007258-RA, ACYPI38476-RA, ACYPI005374-RA, ACYPI006178-RA, ACYPI001045-RA, ACYPI004243-RA, ACYPI008997-RA, ACYPI004617-RA, ACYPI001157-RA, ACYPI009960-RA, ACYPI001145-RA, ACYPI010176-RA, ACYPI073884-RA, ACYPI003444-RA, ACYPI008372-RA, ACYPI087535-RA, ACYPI003420-RA, ACYPI007341-RA, ACYPI008145-RA, ACYPI081834-RA, ACYPI008121-RA, ACYPI006430-RA, …
GO:0044238	primary metabolic process	P	0.0966415	0.000818	418	3331	690	6782	over	ACYPI007985-RA, ACYPI32865-RA, ACYPI080381-RA, ACYPI061838-RA, ACYPI002587-RA, ACYPI007595-RA, ACYPI082438-RA, ACYPI006780-RA, ACYPI087691-RA, ACYPI083213-RA, ACYPI063366-RA, ACYPI088192-RA, ACYPI064224-RA, ACYPI53966-RA, ACYPI008133-RA, ACYPI080055-RA, ACYPI009769-RA, ACYPI066689-RA, ACYPI061204-RA, ACYPI073683-RA, ACYPI009921-RA, ACYPI082433-RA, ACYPI48685-RA, ACYPI080294-RA, ACYPI009531-RA, AC…	ACYPI062911-RA, ACYPI004582-RA, ACYPI007959-RA, ACYPI001577-RA, ACYPI000072-RA, ACYPI061166-RA, ACYPI43512-RA, ACYPI081119-RA, ACYPI087154-RA, ACYPI072830-RA, ACYPI000265-RA, ACYPI009626-RA, ACYPI004968-RA, ACYPI002621-RA, ACYPI085000-RA, ACYPI086724-RA, ACYPI28822-RA, ACYPI000060-RA, ACYPI46291-RA, ACYPI003921-RA, ACYPI004763-RA, ACYPI002814-RA, ACYPI068836-RA, ACYPI073660-RA, ACYPI008558-RA, AC…
003-RA, ACYPI008829-RA, ACYPI54074-RA, ACYPI088448-RA, ACYPI008431-RA, ACYPI003773-RA, ACYPI006268-RA, ACYPI000717-RA, ACYPI006752-RA, ACYPI007594-RA, ACYPI080387-RA, ACYPI071563-RA, ACYPI003084-RA, ACYPI000028-RA, ACYPI010178-RA, ACYPI48692-RA, ACYPI009659-RA, ACYPI004333-RA, ACYPI001812-RA, ACYPI000705-RA, ACYPI063748-RA, ACYPI072174-RA, ACYPI009454-RA, ACYPI001123-RA, ACYPI006449-RA, ACYPI0000…
GO:0051119	sugar transmembrane transporter activity	F	0.0966415	0.000834	5	4	1103	10109	over	ACYPI008249-RA, ACYPI069219-RA, ACYPI008852-RA, ACYPI28765-RA, ACYPI089369-RA	ACYPI006809-RA, ACYPI009720-RA, ACYPI006457-RA, ACYPI005975-RA
GO:0016832	aldehyde-lyase activity	F	0.0966415	0.000834	5	4	1103	10109	over	ACYPI28694-RA, ACYPI062859-RA, ACYPI066447-RA, ACYPI060119-RA, ACYPI009138-RA	ACYPI38476-RA, ACYPI003456-RA, ACYPI088927-RA, ACYPI007027-RA
GO:0044462	external encapsulating structure part	C	0.0966415	0.000852	6	7	1102	10106	over	ACYPI080713-RA, ACYPI061204-RA, ACYPI42840-RA, ACYPI070730-RA, ACYPI085276-RA, ACYPI068050-RA	ACYPI083243-RA, ACYPI001813-RA, ACYPI008159-RA, ACYPI008628-RA, ACYPI27659-RA, ACYPI004687-RA, ACYPI060882-RA
GO:0009110	vitamin biosynthetic process	P	0.0966415	0.000852	6	7	1102	10106	over	ACYPI43086-RA, ACYPI089319-RA, ACYPI081723-RA, ACYPI083507-RA, ACYPI009936-RA, ACYPI067253-RA	ACYPI080380-RA, ACYPI001249-RA, ACYPI063475-RA, ACYPI063186-RA, ACYPI005537-RA, ACYPI004201-RA, ACYPI009634-RA
GO:0044249	cellular biosynthetic process	P	0.0966415	0.000899	197	1433	911	8680	over	ACYPI080381-RA, ACYPI061838-RA, ACYPI006780-RA, ACYPI083213-RA, ACYPI53966-RA, ACYPI008133-RA, ACYPI080055-RA, ACYPI061204-RA, ACYPI009921-RA, ACYPI009531-RA, ACYPI069698-RA, ACYPI003673-RA, ACYPI081319-RA, ACYPI006245-RA, ACYPI067249-RA, ACYPI006676-RA, ACYPI083278-RA, ACYPI007451-RA, ACYPI068078-RA, ACYPI36091-RA, ACYPI25056-RA, ACYPI009287-RA, ACYPI003464-RA, ACYPI43086-RA, ACYPI086677-RA, ACY…	ACYPI001577-RA, ACYPI000072-RA, ACYPI23294-RA, ACYPI072830-RA, ACYPI004968-RA, ACYPI085000-RA, ACYPI086724-RA, ACYPI28822-RA, ACYPI000060-RA, ACYPI003921-RA, ACYPI004763-RA, ACYPI009884-RA, ACYPI41749-RA, ACYPI005374-RA, ACYPI000930-RA, ACYPI21591-RA, ACYPI001057-RA, ACYPI086486-RA, ACYPI071280-RA, ACYPI086281-RA, ACYPI083225-RA, ACYPI009376-RA, ACYPI001045-RA, ACYPI002769-RA, ACYPI080704-RA, ACY…
GO:0006520	cellular amino acid metabolic process	P	0.0966415	0.000958	30	138	1078	9975	over	ACYPI088192-RA, ACYPI006676-RA, ACYPI083278-RA, ACYPI073195-RA, ACYPI063647-RA, ACYPI003581-RA, ACYPI089319-RA, ACYPI073674-RA, ACYPI067886-RA, ACYPI070730-RA, ACYPI003227-RA, ACYPI002440-RA, ACYPI002632-RA, ACYPI067137-RA, ACYPI086373-RA, ACYPI009705-RA, ACYPI067202-RA, ACYPI069011-RA, ACYPI081977-RA, ACYPI069163-RA, ACYPI066498-RA, ACYPI000898-RA, ACYPI070450-RA, ACYPI069200-RA, ACYPI087018-RA,…	ACYPI001577-RA, ACYPI009626-RA, ACYPI003921-RA, ACYPI005374-RA, ACYPI006178-RA, ACYPI001045-RA, ACYPI004243-RA, ACYPI008997-RA, ACYPI004617-RA, ACYPI001157-RA, ACYPI001145-RA, ACYPI073884-RA, ACYPI008372-RA, ACYPI087535-RA, ACYPI003420-RA, ACYPI007341-RA, ACYPI008145-RA, ACYPI081834-RA, ACYPI008121-RA, ACYPI006430-RA, ACYPI000665-RA, ACYPI001264-RA, ACYPI006566-RA, ACYPI088927-RA, ACYPI007803-RA,…
GO:0016744	transferase activity, transferring aldehyde or ketonic groups	F	0.0966415	0.00096	3	0	1105	10113	over	ACYPI061874-RA, ACYPI081723-RA, ACYPI000582-RA
GO:0015343	siderophore-iron transmembrane transporter activity	F	0.0966415	0.00096	3	0	1105	10113	over	ACYPI061204-RA, ACYPI42840-RA, ACYPI085276-RA
GO:0015407	monosaccharide-transporting ATPase activity	F	0.0966415	0.00096	3	0	1105	10113	over	ACYPI069219-RA, ACYPI28765-RA, ACYPI089369-RA
GO:0033037	polysaccharide localization	P	0.0966415	0.00096	3	0	1105	10113	over	ACYPI073683-RA, ACYPI080558-RA, ACYPI31138-RA
GO:0015688	iron chelate transport	P	0.0966415	0.00096	3	0	1105	10113	over	ACYPI061204-RA, ACYPI42840-RA, ACYPI085276-RA
GO:0009075	histidine family amino acid metabolic process	P	0.0966415	0.00096	3	0	1105	10113	over	ACYPI067886-RA, ACYPI070730-RA, ACYPI069163-RA
GO:0015774	polysaccharide transport	P	0.0966415	0.00096	3	0	1105	10113	over	ACYPI073683-RA, ACYPI080558-RA, ACYPI31138-RA
GO:0033212	iron assimilation	P	0.0966415	0.00096	3	0	1105	10113	over	ACYPI061204-RA, ACYPI42840-RA, ACYPI085276-RA
GO:0033214	iron assimilation by chelation and transport	P	0.0966415	0.00096	3	0	1105	10113	over	ACYPI061204-RA, ACYPI42840-RA, ACYPI085276-RA
GO:0015891	siderophore transport	P	0.0966415	0.00096	3	0	1105	10113	over	ACYPI061204-RA, ACYPI42840-RA, ACYPI085276-RA
GO:0006547	histidine metabolic process	P	0.0966415	0.00096	3	0	1105	10113	over	ACYPI067886-RA, ACYPI070730-RA, ACYPI069163-RA
GO:0043211	carbohydrate-transporting ATPase activity	F	0.0966415	0.00096	3	0	1105	10113	over	ACYPI069219-RA, ACYPI28765-RA, ACYPI089369-RA
GO:0042927	siderophore transporter activity	F	0.0966415	0.00096	3	0	1105	10113	over	ACYPI061204-RA, ACYPI42840-RA, ACYPI085276-RA
GO:0019842	vitamin binding	F	0.0997619	0.00102443	14	43	1094	10070	over	ACYPI067347-RA, ACYPI088192-RA, ACYPI083278-RA, ACYPI072601-RA, ACYPI063647-RA, ACYPI064337-RA, ACYPI073429-RA, ACYPI083985-RA, ACYPI007063-RA, ACYPI006784-RA, ACYPI069011-RA, ACYPI069200-RA, ACYPI071676-RA, ACYPI002750-RA	ACYPI009626-RA, ACYPI008997-RA, ACYPI009960-RA, ACYPI005450-RA, ACYPI006566-RA, ACYPI088927-RA, ACYPI070346-RA, ACYPI001960-RA, ACYPI064721-RA, ACYPI001125-RA, ACYPI000433-RA, ACYPI082156-RA, ACYPI000919-RA, ACYPI005585-RA, ACYPI061477-RA, ACYPI002875-RA, ACYPI000044-RA, ACYPI34207-RA, ACYPI007688-RA, ACYPI005534-RA, ACYPI005715-RA, ACYPI083824-RA, ACYPI005880-RA, ACYPI064875-RA, ACYPI007988-RA, …
GO:0009117	nucleotide metabolic process	P	0.0997619	0.00102643	52	290	1056	9823	over	ACYPI007985-RA, ACYPI082438-RA, ACYPI073683-RA, ACYPI087744-RA, ACYPI005579-RA, ACYPI000875-RA, ACYPI089319-RA, ACYPI068371-RA, ACYPI073429-RA, ACYPI070462-RA, ACYPI004945-RA, ACYPI000260-RA, ACYPI27881-RA, ACYPI073803-RA, ACYPI062035-RA, ACYPI080962-RA, ACYPI060671-RA, ACYPI071135-RA, ACYPI009768-RA, ACYPI073490-RA, ACYPI087556-RA, ACYPI000582-RA, ACYPI086716-RA, ACYPI063471-RA, ACYPI29125-RA, A…	ACYPI081119-RA, ACYPI085000-RA, ACYPI004024-RA, ACYPI088527-RA, ACYPI23394-RA, ACYPI089384-RA, ACYPI003783-RA, ACYPI067116-RA, ACYPI007708-RA, ACYPI001596-RA, ACYPI066725-RA, ACYPI007503-RA, ACYPI066012-RA, ACYPI006616-RA, ACYPI001958-RA, ACYPI003432-RA, ACYPI005304-RA, ACYPI007241-RA, ACYPI003871-RA, ACYPI004431-RA, ACYPI37507-RA, ACYPI084024-RA, ACYPI25285-RA, ACYPI007107-RA, ACYPI062510-RA, AC…
GO:0006753	nucleoside phosphate metabolic process	P	0.0997619	0.00102643	52	290	1056	9823	over	ACYPI007985-RA, ACYPI082438-RA, ACYPI073683-RA, ACYPI087744-RA, ACYPI005579-RA, ACYPI000875-RA, ACYPI089319-RA, ACYPI068371-RA, ACYPI073429-RA, ACYPI070462-RA, ACYPI004945-RA, ACYPI000260-RA, ACYPI27881-RA, ACYPI073803-RA, ACYPI062035-RA, ACYPI080962-RA, ACYPI060671-RA, ACYPI071135-RA, ACYPI009768-RA, ACYPI073490-RA, ACYPI087556-RA, ACYPI000582-RA, ACYPI086716-RA, ACYPI063471-RA, ACYPI29125-RA, A…	ACYPI081119-RA, ACYPI085000-RA, ACYPI004024-RA, ACYPI088527-RA, ACYPI23394-RA, ACYPI089384-RA, ACYPI003783-RA, ACYPI067116-RA, ACYPI007708-RA, ACYPI001596-RA, ACYPI066725-RA, ACYPI007503-RA, ACYPI066012-RA, ACYPI006616-RA, ACYPI001958-RA, ACYPI003432-RA, ACYPI005304-RA, ACYPI007241-RA, ACYPI003871-RA, ACYPI004431-RA, ACYPI37507-RA, ACYPI084024-RA, ACYPI25285-RA, ACYPI007107-RA, ACYPI062510-RA, AC…
GO:0008643	carbohydrate transport	P	0.101117	0.00105219	9	19	1099	10094	over	ACYPI003707-RA, ACYPI008249-RA, ACYPI073683-RA, ACYPI080558-RA, ACYPI31138-RA, ACYPI010094-RA, ACYPI006604-RA, ACYPI000898-RA, ACYPI008852-RA	ACYPI008558-RA, ACYPI001980-RA, ACYPI009996-RA, ACYPI000546-RA, ACYPI006809-RA, ACYPI006039-RA, ACYPI087127-RA, ACYPI42786-RA, ACYPI50209-RA, ACYPI009720-RA, ACYPI29867-RA, ACYPI006113-RA, ACYPI28781-RA, ACYPI083973-RA, ACYPI005229-RA, ACYPI001377-RA, ACYPI001780-RA, ACYPI070323-RA, ACYPI005975-RA
GO:0030880	RNA polymerase complex	C	0.101299	0.00107425	7	11	1101	10102	over	ACYPI006245-RA, ACYPI008744-RA, ACYPI064995-RA, ACYPI009236-RA, ACYPI007808-RA, ACYPI001520-RA, ACYPI061598-RA	ACYPI001769-RA, ACYPI002394-RA, ACYPI000388-RA, ACYPI003367-RA, ACYPI006377-RA, ACYPI009782-RA, ACYPI087464-RA, ACYPI006301-RA, ACYPI008208-RA, ACYPI007073-RA, ACYPI001277-RA
GO:0016887	ATPase activity	F	0.101299	0.00107778	44	234	1064	9879	over	ACYPI007985-RA, ACYPI082438-RA, ACYPI073683-RA, ACYPI000082-RA, ACYPI009496-RA, ACYPI064947-RA, ACYPI085815-RA, ACYPI001267-RA, ACYPI082487-RA, ACYPI083885-RA, ACYPI000260-RA, ACYPI27881-RA, ACYPI064088-RA, ACYPI071152-RA, ACYPI080962-RA, ACYPI060671-RA, ACYPI004964-RA, ACYPI084862-RA, ACYPI071135-RA, ACYPI073490-RA, ACYPI069219-RA, ACYPI087556-RA, ACYPI008482-RA, ACYPI086716-RA, ACYPI082345-RA, …	ACYPI081119-RA, ACYPI008861-RA, ACYPI087798-RA, ACYPI082169-RA, ACYPI009860-RA, ACYPI088527-RA, ACYPI006347-RA, ACYPI008489-RA, ACYPI087266-RA, ACYPI087242-RA, ACYPI001846-RA, ACYPI002483-RA, ACYPI009001-RA, ACYPI006435-RA, ACYPI007241-RA, ACYPI080916-RA, ACYPI30784-RA, ACYPI004431-RA, ACYPI084024-RA, ACYPI003170-RA, ACYPI088026-RA, ACYPI088207-RA, ACYPI089507-RA, ACYPI007546-RA, ACYPI007997-RA, …
GO:0006766	vitamin metabolic process	P	0.103706	0.00111551	8	15	1100	10098	over	ACYPI081575-RA, ACYPI43086-RA, ACYPI089319-RA, ACYPI065117-RA, ACYPI081723-RA, ACYPI083507-RA, ACYPI009936-RA, ACYPI067253-RA	ACYPI080380-RA, ACYPI001249-RA, ACYPI001325-RA, ACYPI063475-RA, ACYPI007988-RA, ACYPI083254-RA, ACYPI063186-RA, ACYPI006871-RA, ACYPI005537-RA, ACYPI004201-RA, ACYPI003338-RA, ACYPI005399-RA, ACYPI082110-RA, ACYPI009634-RA, ACYPI062816-RA
GO:0008653	lipopolysaccharide metabolic process	P	0.107665	0.00120475	4	2	1104	10111	over	ACYPI087058-RA, ACYPI066122-RA, ACYPI073283-RA, ACYPI073161-RA	ACYPI007229-RA, ACYPI002677-RA
GO:0009103	lipopolysaccharide biosynthetic process	P	0.107665	0.00120475	4	2	1104	10111	over	ACYPI087058-RA, ACYPI066122-RA, ACYPI073283-RA, ACYPI073161-RA	ACYPI007229-RA, ACYPI002677-RA
GO:0006826	iron ion transport	P	0.107665	0.00120475	4	2	1104	10111	over	ACYPI061204-RA, ACYPI42840-RA, ACYPI085276-RA, ACYPI086849-RA	ACYPI009403-RA, ACYPI007511-RA
GO:0016021	integral to membrane	C	0.107665	0.00120845	85	539	1023	9574	over	ACYPI007985-RA, ACYPI082438-RA, ACYPI073834-RA, ACYPI20897-RA, ACYPI003707-RA, ACYPI008249-RA, ACYPI080713-RA, ACYPI073683-RA, ACYPI40001-RA, ACYPI080946-RA, ACYPI004442-RA, ACYPI36091-RA, ACYPI085815-RA, ACYPI066475-RA, ACYPI42840-RA, ACYPI009625-RA, ACYPI000712-RA, ACYPI082015-RA, ACYPI50889-RA, ACYPI35445-RA, ACYPI070117-RA, ACYPI082173-RA, ACYPI082290-RA, ACYPI085182-RA, ACYPI082115-RA, ACYPI…	ACYPI085000-RA, ACYPI008558-RA, ACYPI003220-RA, ACYPI008341-RA, ACYPI063272-RA, ACYPI007222-RA, ACYPI007415-RA, ACYPI006843-RA, ACYPI007878-RA, ACYPI001980-RA, ACYPI22564-RA, ACYPI000861-RA, ACYPI009340-RA, ACYPI003344-RA, ACYPI24682-RA, ACYPI000546-RA, ACYPI007141-RA, ACYPI37722-RA, ACYPI002471-RA, ACYPI088930-RA, ACYPI089541-RA, ACYPI007978-RA, ACYPI56660-RA, ACYPI007084-RA, ACYPI003456-RA, ACY…
GO:0042626	ATPase activity, coupled to transmembrane movement of substances	F	0.110197	0.00124975	20	78	1088	10035	over	ACYPI007985-RA, ACYPI082438-RA, ACYPI073683-RA, ACYPI000082-RA, ACYPI085815-RA, ACYPI071152-RA, ACYPI080962-RA, ACYPI073490-RA, ACYPI069219-RA, ACYPI087556-RA, ACYPI086716-RA, ACYPI009898-RA, ACYPI22195-RA, ACYPI068539-RA, ACYPI000049-RA, ACYPI28765-RA, ACYPI083461-RA, ACYPI081153-RA, ACYPI064520-RA, ACYPI089369-RA	ACYPI009860-RA, ACYPI088527-RA, ACYPI006347-RA, ACYPI001846-RA, ACYPI004431-RA, ACYPI084024-RA, ACYPI003170-RA, ACYPI088207-RA, ACYPI007546-RA, ACYPI007260-RA, ACYPI001071-RA, ACYPI006058-RA, ACYPI007307-RA, ACYPI000257-RA, ACYPI006292-RA, ACYPI070177-RA, ACYPI007021-RA, ACYPI084448-RA, ACYPI002971-RA, ACYPI088438-RA, ACYPI003751-RA, ACYPI000083-RA, ACYPI009444-RA, ACYPI005058-RA, ACYPI003951-RA,…
GO:0022891	substrate-specific transmembrane transporter activity	F	0.118435	0.00135702	55	316	1053	9797	over	ACYPI073834-RA, ACYPI008249-RA, ACYPI061204-RA, ACYPI073683-RA, ACYPI000082-RA, ACYPI080946-RA, ACYPI007264-RA, ACYPI002949-RA, ACYPI085815-RA, ACYPI000205-RA, ACYPI42840-RA, ACYPI000875-RA, ACYPI35445-RA, ACYPI070117-RA, ACYPI080558-RA, ACYPI003046-RA, ACYPI007138-RA, ACYPI085276-RA, ACYPI069201-RA, ACYPI071152-RA, ACYPI080962-RA, ACYPI010094-RA, ACYPI006604-RA, ACYPI086849-RA, ACYPI061570-RA, A…	ACYPI085000-RA, ACYPI008558-RA, ACYPI004751-RA, ACYPI003220-RA, ACYPI082460-RA, ACYPI000627-RA, ACYPI006843-RA, ACYPI007878-RA, ACYPI001980-RA, ACYPI088527-RA, ACYPI005917-RA, ACYPI004605-RA, ACYPI009996-RA, ACYPI24682-RA, ACYPI003718-RA, ACYPI007141-RA, ACYPI005159-RA, ACYPI006750-RA, ACYPI007978-RA, ACYPI001596-RA, ACYPI008610-RA, ACYPI56660-RA, ACYPI006693-RA, ACYPI36534-RA, ACYPI006809-RA, AC…
GO:0016798	hydrolase activity, acting on glycosyl bonds	F	0.119466	0.0013828	18	67	1090	10046	over	ACYPI081319-RA, ACYPI085238-RA, ACYPI086677-RA, ACYPI080401-RA, ACYPI003238-RA, ACYPI50029-RA, ACYPI070206-RA, ACYPI087771-RA, ACYPI087760-RA, ACYPI008685-RA, ACYPI23021-RA, ACYPI080574-RA, ACYPI065303-RA, ACYPI071023-RA, ACYPI065940-RA, ACYPI005111-RA, ACYPI38431-RA, ACYPI073547-RA	ACYPI002068-RA, ACYPI004424-RA, ACYPI004887-RA, ACYPI33479-RA, ACYPI50513-RA, ACYPI23394-RA, ACYPI001302-RA, ACYPI063033-RA, ACYPI009125-RA, ACYPI010095-RA, ACYPI005416-RA, ACYPI002175-RA, ACYPI067562-RA, ACYPI070380-RA, ACYPI001218-RA, ACYPI009513-RA, ACYPI25041-RA, ACYPI009964-RA, ACYPI008614-RA, ACYPI006403-RA, ACYPI082349-RA, ACYPI004378-RA, ACYPI006966-RA, ACYPI000521-RA, ACYPI089540-RA, ACY…
GO:0044106	cellular amine metabolic process	P	0.124648	0.00145736	34	169	1074	9944	over	ACYPI088192-RA, ACYPI006676-RA, ACYPI083278-RA, ACYPI073195-RA, ACYPI000007-RA, ACYPI063647-RA, ACYPI003581-RA, ACYPI089319-RA, ACYPI073674-RA, ACYPI067886-RA, ACYPI070730-RA, ACYPI003227-RA, ACYPI002440-RA, ACYPI002632-RA, ACYPI067137-RA, ACYPI086373-RA, ACYPI009705-RA, ACYPI061664-RA, ACYPI067202-RA, ACYPI069011-RA, ACYPI081977-RA, ACYPI069163-RA, ACYPI066498-RA, ACYPI000898-RA, ACYPI083873-RA,…	ACYPI001577-RA, ACYPI009626-RA, ACYPI003921-RA, ACYPI41749-RA, ACYPI005374-RA, ACYPI006178-RA, ACYPI001045-RA, ACYPI004243-RA, ACYPI008997-RA, ACYPI004617-RA, ACYPI001157-RA, ACYPI001145-RA, ACYPI073884-RA, ACYPI008372-RA, ACYPI009137-RA, ACYPI087535-RA, ACYPI003420-RA, ACYPI086879-RA, ACYPI007107-RA, ACYPI007341-RA, ACYPI008145-RA, ACYPI081834-RA, ACYPI008121-RA, ACYPI006430-RA, ACYPI000665-RA, …
GO:0006767	water-soluble vitamin metabolic process	P	0.131873	0.00155725	7	12	1101	10101	over	ACYPI081575-RA, ACYPI43086-RA, ACYPI089319-RA, ACYPI081723-RA, ACYPI083507-RA, ACYPI009936-RA, ACYPI067253-RA	ACYPI080380-RA, ACYPI001249-RA, ACYPI063475-RA, ACYPI007988-RA, ACYPI083254-RA, ACYPI063186-RA, ACYPI006871-RA, ACYPI005537-RA, ACYPI004201-RA, ACYPI005399-RA, ACYPI082110-RA, ACYPI062816-RA
GO:0051287	NAD or NADH binding	F	0.135442	0.00161524	11	30	1097	10083	over	ACYPI064224-RA, ACYPI080008-RA, ACYPI009769-RA, ACYPI083507-RA, ACYPI069005-RA, ACYPI084997-RA, ACYPI082061-RA, ACYPI089278-RA, ACYPI001704-RA, ACYPI088293-RA, ACYPI001939-RA	ACYPI002318-RA, ACYPI010176-RA, ACYPI067736-RA, ACYPI003918-RA, ACYPI001738-RA, ACYPI002000-RA, ACYPI008195-RA, ACYPI086747-RA, ACYPI061797-RA, ACYPI009170-RA, ACYPI004297-RA, ACYPI009148-RA, ACYPI002582-RA, ACYPI002636-RA, ACYPI000112-RA, ACYPI080752-RA, ACYPI010216-RA, ACYPI006664-RA, ACYPI004126-RA, ACYPI008700-RA, ACYPI001693-RA, ACYPI000381-RA, ACYPI083727-RA, ACYPI062316-RA, ACYPI002841-RA,…
GO:0005996	monosaccharide metabolic process	P	0.148203	0.00178474	17	63	1091	10050	over	ACYPI064224-RA, ACYPI53966-RA, ACYPI009769-RA, ACYPI066469-RA, ACYPI28694-RA, ACYPI062859-RA, ACYPI010051-RA, ACYPI066447-RA, ACYPI000582-RA, ACYPI073421-RA, ACYPI060119-RA, ACYPI072559-RA, ACYPI080574-RA, ACYPI066920-RA, ACYPI072428-RA, ACYPI073740-RA, ACYPI007507-RA	ACYPI002318-RA, ACYPI002576-RA, ACYPI004243-RA, ACYPI001033-RA, ACYPI005023-RA, ACYPI002099-RA, ACYPI003871-RA, ACYPI004624-RA, ACYPI000057-RA, ACYPI003282-RA, ACYPI29201-RA, ACYPI003463-RA, ACYPI000169-RA, ACYPI002749-RA, ACYPI003009-RA, ACYPI008614-RA, ACYPI002620-RA, ACYPI082244-RA, ACYPI009148-RA, ACYPI008371-RA, ACYPI008552-RA, ACYPI006727-RA, ACYPI000068-RA, ACYPI000056-RA, ACYPI000721-RA, …
GO:0031224	intrinsic to membrane	C	0.15192	0.00184727	85	548	1023	9565	over	ACYPI007985-RA, ACYPI082438-RA, ACYPI073834-RA, ACYPI20897-RA, ACYPI003707-RA, ACYPI008249-RA, ACYPI080713-RA, ACYPI073683-RA, ACYPI40001-RA, ACYPI080946-RA, ACYPI004442-RA, ACYPI36091-RA, ACYPI085815-RA, ACYPI066475-RA, ACYPI42840-RA, ACYPI009625-RA, ACYPI000712-RA, ACYPI082015-RA, ACYPI50889-RA, ACYPI35445-RA, ACYPI070117-RA, ACYPI082173-RA, ACYPI082290-RA, ACYPI085182-RA, ACYPI082115-RA, ACYPI…	ACYPI085000-RA, ACYPI008558-RA, ACYPI003220-RA, ACYPI008341-RA, ACYPI063272-RA, ACYPI007222-RA, ACYPI007415-RA, ACYPI006843-RA, ACYPI007878-RA, ACYPI001980-RA, ACYPI22564-RA, ACYPI000861-RA, ACYPI009340-RA, ACYPI003344-RA, ACYPI24682-RA, ACYPI000546-RA, ACYPI007141-RA, ACYPI37722-RA, ACYPI002471-RA, ACYPI088930-RA, ACYPI089541-RA, ACYPI007978-RA, ACYPI001596-RA, ACYPI56660-RA, ACYPI007084-RA, ACY…
GO:0016849	phosphorus-oxygen lyase activity	F	0.167009	0.00205791	8	17	1100	10096	over	ACYPI073429-RA, ACYPI009768-RA, ACYPI29125-RA, ACYPI53427-RA, ACYPI082523-RA, ACYPI082041-RA, ACYPI084920-RA, ACYPI23835-RA	ACYPI001958-RA, ACYPI007107-RA, ACYPI008049-RA, ACYPI002899-RA, ACYPI008695-RA, ACYPI005107-RA, ACYPI004015-RA, ACYPI001901-RA, ACYPI002900-RA, ACYPI001799-RA, ACYPI085680-RA, ACYPI001481-RA, ACYPI084114-RA, ACYPI34964-RA, ACYPI009560-RA, ACYPI34963-RA, ACYPI004913-RA
GO:0030313	cell envelope	C	0.167009	0.00208932	6	9	1102	10104	over	ACYPI080713-RA, ACYPI061204-RA, ACYPI42840-RA, ACYPI070730-RA, ACYPI085276-RA, ACYPI068050-RA	ACYPI43103-RA, ACYPI083243-RA, ACYPI51943-RA, ACYPI001813-RA, ACYPI008159-RA, ACYPI008628-RA, ACYPI27659-RA, ACYPI004687-RA, ACYPI060882-RA
GO:0046915	transition metal ion transmembrane transporter activity	F	0.167009	0.00208932	6	9	1102	10104	over	ACYPI061204-RA, ACYPI42840-RA, ACYPI085276-RA, ACYPI086849-RA, ACYPI003655-RA, ACYPI064520-RA	ACYPI004431-RA, ACYPI003751-RA, ACYPI081137-RA, ACYPI006207-RA, ACYPI088718-RA, ACYPI010054-RA, ACYPI006625-RA, ACYPI009966-RA, ACYPI003841-RA
GO:0003677	DNA binding	F	0.219264	0.00276868	85	557	1023	9556	over	ACYPI080381-RA, ACYPI008133-RA, ACYPI080055-RA, ACYPI009531-RA, ACYPI069698-RA, ACYPI089301-RA, ACYPI083866-RA, ACYPI006245-RA, ACYPI082608-RA, ACYPI006950-RA, ACYPI067249-RA, ACYPI008105-RA, ACYPI068579-RA, ACYPI072013-RA, ACYPI082958-RA, ACYPI063915-RA, ACYPI082015-RA, ACYPI085775-RA, ACYPI002304-RA, ACYPI086276-RA, ACYPI55059-RA, ACYPI34384-RA, ACYPI073429-RA, ACYPI081758-RA, ACYPI23921-RA, AC…	ACYPI081119-RA, ACYPI087154-RA, ACYPI004968-RA, ACYPI007947-RA, ACYPI21591-RA, ACYPI071280-RA, ACYPI086281-RA, ACYPI083225-RA, ACYPI009376-RA, ACYPI001045-RA, ACYPI084795-RA, ACYPI48371-RA, ACYPI068779-RA, ACYPI065120-RA, ACYPI001903-RA, ACYPI073321-RA, ACYPI062334-RA, ACYPI003163-RA, ACYPI066883-RA, ACYPI23394-RA, ACYPI003151-RA, ACYPI000365-RA, ACYPI087242-RA, ACYPI003590-RA, ACYPI009013-RA, AC…
GO:0015399	primary active transmembrane transporter activity	F	0.230594	0.00296566	20	85	1088	10028	over	ACYPI007985-RA, ACYPI082438-RA, ACYPI073683-RA, ACYPI000082-RA, ACYPI085815-RA, ACYPI071152-RA, ACYPI080962-RA, ACYPI073490-RA, ACYPI069219-RA, ACYPI087556-RA, ACYPI086716-RA, ACYPI009898-RA, ACYPI22195-RA, ACYPI068539-RA, ACYPI000049-RA, ACYPI28765-RA, ACYPI083461-RA, ACYPI081153-RA, ACYPI064520-RA, ACYPI089369-RA	ACYPI009860-RA, ACYPI088527-RA, ACYPI006347-RA, ACYPI001846-RA, ACYPI008610-RA, ACYPI008057-RA, ACYPI004431-RA, ACYPI084024-RA, ACYPI003170-RA, ACYPI088207-RA, ACYPI007546-RA, ACYPI007260-RA, ACYPI001071-RA, ACYPI006058-RA, ACYPI007307-RA, ACYPI000257-RA, ACYPI006292-RA, ACYPI070177-RA, ACYPI007021-RA, ACYPI084448-RA, ACYPI002971-RA, ACYPI088438-RA, ACYPI003751-RA, ACYPI000083-RA, ACYPI009444-RA,…
GO:0015405	P-P-bond-hydrolysis-driven transmembrane transporter activity	F	0.230594	0.00296566	20	85	1088	10028	over	ACYPI007985-RA, ACYPI082438-RA, ACYPI073683-RA, ACYPI000082-RA, ACYPI085815-RA, ACYPI071152-RA, ACYPI080962-RA, ACYPI073490-RA, ACYPI069219-RA, ACYPI087556-RA, ACYPI086716-RA, ACYPI009898-RA, ACYPI22195-RA, ACYPI068539-RA, ACYPI000049-RA, ACYPI28765-RA, ACYPI083461-RA, ACYPI081153-RA, ACYPI064520-RA, ACYPI089369-RA	ACYPI009860-RA, ACYPI088527-RA, ACYPI006347-RA, ACYPI001846-RA, ACYPI008610-RA, ACYPI008057-RA, ACYPI004431-RA, ACYPI084024-RA, ACYPI003170-RA, ACYPI088207-RA, ACYPI007546-RA, ACYPI007260-RA, ACYPI001071-RA, ACYPI006058-RA, ACYPI007307-RA, ACYPI000257-RA, ACYPI006292-RA, ACYPI070177-RA, ACYPI007021-RA, ACYPI084448-RA, ACYPI002971-RA, ACYPI088438-RA, ACYPI003751-RA, ACYPI000083-RA, ACYPI009444-RA,…
GO:0022857	transmembrane transporter activity	F	0.240466	0.00312075	61	375	1047	9738	over	ACYPI007985-RA, ACYPI082438-RA, ACYPI073834-RA, ACYPI000349-RA, ACYPI008249-RA, ACYPI061204-RA, ACYPI073683-RA, ACYPI000082-RA, ACYPI080946-RA, ACYPI007264-RA, ACYPI007724-RA, ACYPI002949-RA, ACYPI085815-RA, ACYPI000205-RA, ACYPI42840-RA, ACYPI000875-RA, ACYPI35445-RA, ACYPI070117-RA, ACYPI082487-RA, ACYPI080558-RA, ACYPI003046-RA, ACYPI007138-RA, ACYPI085276-RA, ACYPI069201-RA, ACYPI071152-RA, A…	ACYPI085000-RA, ACYPI008558-RA, ACYPI004751-RA, ACYPI003220-RA, ACYPI082460-RA, ACYPI000627-RA, ACYPI009860-RA, ACYPI006843-RA, ACYPI004899-RA, ACYPI007878-RA, ACYPI001980-RA, ACYPI088527-RA, ACYPI006347-RA, ACYPI005917-RA, ACYPI004605-RA, ACYPI009996-RA, ACYPI24682-RA, ACYPI001846-RA, ACYPI003718-RA, ACYPI007141-RA, ACYPI005450-RA, ACYPI005159-RA, ACYPI006750-RA, ACYPI072184-RA, ACYPI007978-RA, …
GO:0019318	hexose metabolic process	P	0.260813	0.00344063	15	56	1093	10057	over	ACYPI064224-RA, ACYPI009769-RA, ACYPI066469-RA, ACYPI28694-RA, ACYPI062859-RA, ACYPI066447-RA, ACYPI000582-RA, ACYPI073421-RA, ACYPI060119-RA, ACYPI072559-RA, ACYPI080574-RA, ACYPI066920-RA, ACYPI072428-RA, ACYPI073740-RA, ACYPI007507-RA	ACYPI002318-RA, ACYPI004243-RA, ACYPI001033-RA, ACYPI005023-RA, ACYPI002099-RA, ACYPI003871-RA, ACYPI000057-RA, ACYPI003282-RA, ACYPI29201-RA, ACYPI003463-RA, ACYPI000169-RA, ACYPI002749-RA, ACYPI003009-RA, ACYPI008614-RA, ACYPI002620-RA, ACYPI009148-RA, ACYPI008371-RA, ACYPI008552-RA, ACYPI006727-RA, ACYPI000068-RA, ACYPI000056-RA, ACYPI000721-RA, ACYPI002851-RA, ACYPI001940-RA, ACYPI004508-RA, …
GO:0022890	inorganic cation transmembrane transporter activity	F	0.260813	0.00344579	22	99	1086	10014	over	ACYPI061204-RA, ACYPI000082-RA, ACYPI000205-RA, ACYPI42840-RA, ACYPI000875-RA, ACYPI35445-RA, ACYPI085276-RA, ACYPI071152-RA, ACYPI086849-RA, ACYPI061570-RA, ACYPI009891-RA, ACYPI003655-RA, ACYPI068841-RA, ACYPI009898-RA, ACYPI22195-RA, ACYPI010196-RA, ACYPI072805-RA, ACYPI000049-RA, ACYPI083461-RA, ACYPI064520-RA, ACYPI073606-RA, ACYPI23643-RA	ACYPI085000-RA, ACYPI088527-RA, ACYPI007141-RA, ACYPI38406-RA, ACYPI005304-RA, ACYPI006681-RA, ACYPI000138-RA, ACYPI004431-RA, ACYPI003170-RA, ACYPI007546-RA, ACYPI007489-RA, ACYPI007260-RA, ACYPI065048-RA, ACYPI007307-RA, ACYPI008660-RA, ACYPI000257-RA, ACYPI006292-RA, ACYPI000052-RA, ACYPI087778-RA, ACYPI007021-RA, ACYPI004211-RA, ACYPI084448-RA, ACYPI002971-RA, ACYPI002205-RA, ACYPI003751-RA, …
GO:0015295	solute:hydrogen symporter activity	F	0.266935	0.00355789	3	1	1105	10112	over	ACYPI008249-RA, ACYPI081360-RA, ACYPI008852-RA	ACYPI006809-RA
GO:0000428	DNA-directed RNA polymerase complex	C	0.320571	0.00434774	6	11	1102	10102	over	ACYPI008744-RA, ACYPI064995-RA, ACYPI009236-RA, ACYPI007808-RA, ACYPI001520-RA, ACYPI061598-RA	ACYPI001769-RA, ACYPI002394-RA, ACYPI000388-RA, ACYPI003367-RA, ACYPI006377-RA, ACYPI009782-RA, ACYPI087464-RA, ACYPI006301-RA, ACYPI008208-RA, ACYPI007073-RA, ACYPI001277-RA
GO:0055029	nuclear DNA-directed RNA polymerase complex	C	0.320571	0.00434774	6	11	1102	10102	over	ACYPI008744-RA, ACYPI064995-RA, ACYPI009236-RA, ACYPI007808-RA, ACYPI001520-RA, ACYPI061598-RA	ACYPI001769-RA, ACYPI002394-RA, ACYPI000388-RA, ACYPI003367-RA, ACYPI006377-RA, ACYPI009782-RA, ACYPI087464-RA, ACYPI006301-RA, ACYPI008208-RA, ACYPI007073-RA, ACYPI001277-RA
GO:0042623	ATPase activity, coupled	F	0.323734	0.00442848	35	190	1073	9923	over	ACYPI007985-RA, ACYPI082438-RA, ACYPI073683-RA, ACYPI000082-RA, ACYPI009496-RA, ACYPI085815-RA, ACYPI001267-RA, ACYPI082487-RA, ACYPI083885-RA, ACYPI064088-RA, ACYPI071152-RA, ACYPI080962-RA, ACYPI004964-RA, ACYPI084862-RA, ACYPI073490-RA, ACYPI069219-RA, ACYPI087556-RA, ACYPI008482-RA, ACYPI086716-RA, ACYPI082345-RA, ACYPI000489-RA, ACYPI002303-RA, ACYPI009898-RA, ACYPI071260-RA, ACYPI22195-RA, …	ACYPI008861-RA, ACYPI087798-RA, ACYPI082169-RA, ACYPI009860-RA, ACYPI088527-RA, ACYPI006347-RA, ACYPI008489-RA, ACYPI087266-RA, ACYPI087242-RA, ACYPI001846-RA, ACYPI002483-RA, ACYPI006435-RA, ACYPI080916-RA, ACYPI004431-RA, ACYPI084024-RA, ACYPI003170-RA, ACYPI088026-RA, ACYPI088207-RA, ACYPI089507-RA, ACYPI007546-RA, ACYPI007997-RA, ACYPI065895-RA, ACYPI004498-RA, ACYPI007260-RA, ACYPI001071-RA,…
GO:0051186	cofactor metabolic process	P	0.335033	0.00468002	22	102	1086	10011	over	ACYPI061838-RA, ACYPI081296-RA, ACYPI003581-RA, ACYPI089319-RA, ACYPI087996-RA, ACYPI006695-RA, ACYPI004520-RA, ACYPI083507-RA, ACYPI008089-RA, ACYPI009883-RA, ACYPI003157-RA, ACYPI003519-RA, ACYPI000582-RA, ACYPI000898-RA, ACYPI34837-RA, ACYPI081757-RA, ACYPI009760-RA, ACYPI067543-RA, ACYPI072428-RA, ACYPI067253-RA, ACYPI073740-RA, ACYPI44505-RA	ACYPI23294-RA, ACYPI007258-RA, ACYPI005374-RA, ACYPI003625-RA, ACYPI003871-RA, ACYPI003918-RA, ACYPI000045-RA, ACYPI080380-RA, ACYPI000460-RA, ACYPI006180-RA, ACYPI006928-RA, ACYPI063321-RA, ACYPI081660-RA, ACYPI009606-RA, ACYPI008195-RA, ACYPI086747-RA, ACYPI004979-RA, ACYPI005385-RA, ACYPI004750-RA, ACYPI061797-RA, ACYPI003467-RA, ACYPI004297-RA, ACYPI44069-RA, ACYPI001957-RA, ACYPI008552-RA, A…
GO:0019321	pentose metabolic process	P	0.335033	0.0047789	4	4	1104	10109	over	ACYPI53966-RA, ACYPI010051-RA, ACYPI000582-RA, ACYPI072428-RA	ACYPI000057-RA, ACYPI008552-RA, ACYPI009666-RA, ACYPI007230-RA
GO:0009067	aspartate family amino acid biosynthetic process	P	0.335033	0.0047789	4	4	1104	10109	over	ACYPI083278-RA, ACYPI067202-RA, ACYPI066498-RA, ACYPI000898-RA	ACYPI008421-RA, ACYPI002479-RA, ACYPI006069-RA, ACYPI006933-RA
GO:0045426	quinone cofactor biosynthetic process	P	0.335033	0.0047789	4	4	1104	10109	over	ACYPI003157-RA, ACYPI34837-RA, ACYPI081757-RA, ACYPI44505-RA	ACYPI065929-RA, ACYPI006641-RA, ACYPI001648-RA, ACYPI007542-RA
GO:0006744	ubiquinone biosynthetic process	P	0.335033	0.0047789	4	4	1104	10109	over	ACYPI003157-RA, ACYPI34837-RA, ACYPI081757-RA, ACYPI44505-RA	ACYPI065929-RA, ACYPI006641-RA, ACYPI001648-RA, ACYPI007542-RA
GO:0006281	DNA repair	P	0.338721	0.00495966	18	77	1090	10036	over	ACYPI080381-RA, ACYPI080294-RA, ACYPI34384-RA, ACYPI087771-RA, ACYPI084862-RA, ACYPI000110-RA, ACYPI005112-RA, ACYPI009210-RA, ACYPI008482-RA, ACYPI008744-RA, ACYPI000489-RA, ACYPI071032-RA, ACYPI066032-RA, ACYPI087664-RA, ACYPI068924-RA, ACYPI065940-RA, ACYPI069493-RA, ACYPI000564-RA	ACYPI081119-RA, ACYPI072830-RA, ACYPI003921-RA, ACYPI003683-RA, ACYPI23394-RA, ACYPI006435-RA, ACYPI009814-RA, ACYPI004624-RA, ACYPI009938-RA, ACYPI010240-RA, ACYPI004109-RA, ACYPI005628-RA, ACYPI000076-RA, ACYPI008853-RA, ACYPI002229-RA, ACYPI010020-RA, ACYPI53439-RA, ACYPI003312-RA, ACYPI000965-RA, ACYPI007221-RA, ACYPI000872-RA, ACYPI007853-RA, ACYPI071133-RA, ACYPI064888-RA, ACYPI008826-RA, A…
GO:0071702	organic substance transport	P	0.338721	0.00495966	18	77	1090	10036	over	ACYPI007985-RA, ACYPI003707-RA, ACYPI008249-RA, ACYPI073683-RA, ACYPI35445-RA, ACYPI080558-RA, ACYPI31138-RA, ACYPI080962-RA, ACYPI010094-RA, ACYPI006604-RA, ACYPI27909-RA, ACYPI083161-RA, ACYPI000898-RA, ACYPI089471-RA, ACYPI008852-RA, ACYPI27908-RA, ACYPI005769-RA, ACYPI073606-RA	ACYPI002633-RA, ACYPI008558-RA, ACYPI082460-RA, ACYPI000627-RA, ACYPI001980-RA, ACYPI009996-RA, ACYPI000546-RA, ACYPI007141-RA, ACYPI007503-RA, ACYPI006809-RA, ACYPI006681-RA, ACYPI000114-RA, ACYPI084217-RA, ACYPI001684-RA, ACYPI006039-RA, ACYPI009020-RA, ACYPI087127-RA, ACYPI000507-RA, ACYPI008660-RA, ACYPI063288-RA, ACYPI070346-RA, ACYPI006630-RA, ACYPI089388-RA, ACYPI42786-RA, ACYPI50209-RA, A…
GO:0051188	cofactor biosynthetic process	P	0.338721	0.00498993	13	47	1095	10066	over	ACYPI061838-RA, ACYPI089319-RA, ACYPI087996-RA, ACYPI083507-RA, ACYPI008089-RA, ACYPI009883-RA, ACYPI003157-RA, ACYPI34837-RA, ACYPI081757-RA, ACYPI009760-RA, ACYPI067543-RA, ACYPI067253-RA, ACYPI44505-RA	ACYPI23294-RA, ACYPI005374-RA, ACYPI080380-RA, ACYPI000460-RA, ACYPI004979-RA, ACYPI003467-RA, ACYPI001957-RA, ACYPI004816-RA, ACYPI080460-RA, ACYPI005854-RA, ACYPI071445-RA, ACYPI004642-RA, ACYPI065929-RA, ACYPI005172-RA, ACYPI006641-RA, ACYPI063475-RA, ACYPI088718-RA, ACYPI53965-RA, ACYPI006095-RA, ACYPI007988-RA, ACYPI083254-RA, ACYPI088713-RA, ACYPI002604-RA, ACYPI001648-RA, ACYPI063186-RA, A…
GO:0006006	glucose metabolic process	P	0.338721	0.00498993	13	47	1095	10066	over	ACYPI064224-RA, ACYPI009769-RA, ACYPI28694-RA, ACYPI062859-RA, ACYPI066447-RA, ACYPI000582-RA, ACYPI073421-RA, ACYPI060119-RA, ACYPI072559-RA, ACYPI080574-RA, ACYPI066920-RA, ACYPI072428-RA, ACYPI073740-RA	ACYPI002318-RA, ACYPI004243-RA, ACYPI001033-RA, ACYPI005023-RA, ACYPI003871-RA, ACYPI000057-RA, ACYPI003282-RA, ACYPI29201-RA, ACYPI003463-RA, ACYPI000169-RA, ACYPI002749-RA, ACYPI003009-RA, ACYPI008614-RA, ACYPI002620-RA, ACYPI009148-RA, ACYPI008371-RA, ACYPI008552-RA, ACYPI006727-RA, ACYPI000068-RA, ACYPI000056-RA, ACYPI000721-RA, ACYPI001940-RA, ACYPI004508-RA, ACYPI000752-RA, ACYPI007869-RA, …
GO:0034655	nucleobase, nucleoside, nucleotide and nucleic acid catabolic process	P	0.372014	0.00556739	30	158	1078	9955	over	ACYPI007985-RA, ACYPI082438-RA, ACYPI073683-RA, ACYPI000810-RA, ACYPI087744-RA, ACYPI005579-RA, ACYPI003488-RA, ACYPI070462-RA, ACYPI000260-RA, ACYPI27881-RA, ACYPI062035-RA, ACYPI080962-RA, ACYPI060671-RA, ACYPI071135-RA, ACYPI073490-RA, ACYPI087556-RA, ACYPI063471-RA, ACYPI009239-RA, ACYPI071359-RA, ACYPI004991-RA, ACYPI066505-RA, ACYPI068539-RA, ACYPI003966-RA, ACYPI081153-RA, ACYPI065037-RA, …	ACYPI081119-RA, ACYPI004024-RA, ACYPI23394-RA, ACYPI089384-RA, ACYPI003783-RA, ACYPI067116-RA, ACYPI007708-RA, ACYPI001596-RA, ACYPI007503-RA, ACYPI003432-RA, ACYPI007241-RA, ACYPI084024-RA, ACYPI062510-RA, ACYPI003532-RA, ACYPI003701-RA, ACYPI007908-RA, ACYPI009652-RA, ACYPI002537-RA, ACYPI001071-RA, ACYPI007610-RA, ACYPI001691-RA, ACYPI006058-RA, ACYPI069585-RA, ACYPI006735-RA, ACYPI006711-RA, …
GO:0034656	nucleobase, nucleoside and nucleotide catabolic process	P	0.372014	0.00556739	30	158	1078	9955	over	ACYPI007985-RA, ACYPI082438-RA, ACYPI073683-RA, ACYPI000810-RA, ACYPI087744-RA, ACYPI005579-RA, ACYPI003488-RA, ACYPI070462-RA, ACYPI000260-RA, ACYPI27881-RA, ACYPI062035-RA, ACYPI080962-RA, ACYPI060671-RA, ACYPI071135-RA, ACYPI073490-RA, ACYPI087556-RA, ACYPI063471-RA, ACYPI009239-RA, ACYPI071359-RA, ACYPI004991-RA, ACYPI066505-RA, ACYPI068539-RA, ACYPI003966-RA, ACYPI081153-RA, ACYPI065037-RA, …	ACYPI081119-RA, ACYPI004024-RA, ACYPI23394-RA, ACYPI089384-RA, ACYPI003783-RA, ACYPI067116-RA, ACYPI007708-RA, ACYPI001596-RA, ACYPI007503-RA, ACYPI003432-RA, ACYPI007241-RA, ACYPI084024-RA, ACYPI062510-RA, ACYPI003532-RA, ACYPI003701-RA, ACYPI007908-RA, ACYPI009652-RA, ACYPI002537-RA, ACYPI001071-RA, ACYPI007610-RA, ACYPI001691-RA, ACYPI006058-RA, ACYPI069585-RA, ACYPI006735-RA, ACYPI006711-RA, …
GO:0006096	glycolysis	P	0.379347	0.00572147	8	21	1100	10092	over	ACYPI064224-RA, ACYPI009769-RA, ACYPI28694-RA, ACYPI062859-RA, ACYPI066447-RA, ACYPI060119-RA, ACYPI072559-RA, ACYPI066920-RA	ACYPI002318-RA, ACYPI001033-RA, ACYPI003463-RA, ACYPI002749-RA, ACYPI002620-RA, ACYPI009148-RA, ACYPI008371-RA, ACYPI006727-RA, ACYPI000068-RA, ACYPI001940-RA, ACYPI007869-RA, ACYPI002404-RA, ACYPI010135-RA, ACYPI008700-RA, ACYPI083727-RA, ACYPI005806-RA, ACYPI086499-RA, ACYPI008804-RA, ACYPI007027-RA, ACYPI004175-RA, ACYPI081141-RA
GO:0005665	DNA-directed RNA polymerase II, core complex	C	0.400376	0.00608545	5	8	1103	10105	over	ACYPI008744-RA, ACYPI064995-RA, ACYPI007808-RA, ACYPI001520-RA, ACYPI061598-RA	ACYPI001769-RA, ACYPI000388-RA, ACYPI003367-RA, ACYPI006377-RA, ACYPI009782-RA, ACYPI087464-RA, ACYPI008208-RA, ACYPI007073-RA
GO:0009308	amine metabolic process	P	0.400442	0.00613327	37	209	1071	9904	over	ACYPI088192-RA, ACYPI006676-RA, ACYPI083278-RA, ACYPI007911-RA, ACYPI073195-RA, ACYPI000007-RA, ACYPI063647-RA, ACYPI003581-RA, ACYPI089319-RA, ACYPI073674-RA, ACYPI067886-RA, ACYPI070730-RA, ACYPI003227-RA, ACYPI50029-RA, ACYPI009796-RA, ACYPI002440-RA, ACYPI002632-RA, ACYPI067137-RA, ACYPI086373-RA, ACYPI009705-RA, ACYPI061664-RA, ACYPI067202-RA, ACYPI069011-RA, ACYPI081977-RA, ACYPI069163-RA, …	ACYPI001577-RA, ACYPI000265-RA, ACYPI009626-RA, ACYPI003921-RA, ACYPI41749-RA, ACYPI005374-RA, ACYPI007439-RA, ACYPI006178-RA, ACYPI001045-RA, ACYPI004243-RA, ACYPI008997-RA, ACYPI004424-RA, ACYPI004617-RA, ACYPI50513-RA, ACYPI004851-RA, ACYPI001157-RA, ACYPI001145-RA, ACYPI073884-RA, ACYPI008372-RA, ACYPI009137-RA, ACYPI067736-RA, ACYPI087535-RA, ACYPI003420-RA, ACYPI086879-RA, ACYPI010095-RA, A…
GO:0015980	energy derivation by oxidation of organic compounds	P	0.402408	0.00621043	18	79	1090	10034	over	ACYPI40001-RA, ACYPI085238-RA, ACYPI000205-RA, ACYPI086677-RA, ACYPI000712-RA, ACYPI003581-RA, ACYPI31567-RA, ACYPI006695-RA, ACYPI004520-RA, ACYPI003519-RA, ACYPI008685-RA, ACYPI000582-RA, ACYPI25621-RA, ACYPI010196-RA, ACYPI001704-RA, ACYPI062243-RA, ACYPI001939-RA, ACYPI008219-RA	ACYPI007258-RA, ACYPI005023-RA, ACYPI000038-RA, ACYPI003625-RA, ACYPI004031-RA, ACYPI007184-RA, ACYPI003918-RA, ACYPI000045-RA, ACYPI006180-RA, ACYPI063321-RA, ACYPI081660-RA, ACYPI009606-RA, ACYPI004211-RA, ACYPI007810-RA, ACYPI001125-RA, ACYPI008195-RA, ACYPI086747-RA, ACYPI004750-RA, ACYPI061797-RA, ACYPI082256-RA, ACYPI082244-RA, ACYPI000206-RA, ACYPI004297-RA, ACYPI44069-RA, ACYPI009382-RA, …
GO:0019637	organophosphate metabolic process	P	0.415917	0.00646756	12	43	1096	10070	over	ACYPI066689-RA, ACYPI061204-RA, ACYPI003464-RA, ACYPI066122-RA, ACYPI065142-RA, ACYPI20256-RA, ACYPI000582-RA, ACYPI080964-RA, ACYPI083873-RA, ACYPI073283-RA, ACYPI001939-RA, ACYPI51116-RA	ACYPI50513-RA, ACYPI088296-RA, ACYPI007477-RA, ACYPI000641-RA, ACYPI004259-RA, ACYPI001669-RA, ACYPI009613-RA, ACYPI000195-RA, ACYPI009725-RA, ACYPI001833-RA, ACYPI50555-RA, ACYPI001683-RA, ACYPI001876-RA, ACYPI004080-RA, ACYPI001475-RA, ACYPI007075-RA, ACYPI001575-RA, ACYPI51146-RA, ACYPI003039-RA, ACYPI008599-RA, ACYPI066904-RA, ACYPI000937-RA, ACYPI006013-RA, ACYPI080752-RA, ACYPI005989-RA, AC…
GO:0050662	coenzyme binding	F	0.446354	0.00699304	20	93	1088	10020	over	ACYPI064224-RA, ACYPI080008-RA, ACYPI009769-RA, ACYPI41597-RA, ACYPI003581-RA, ACYPI21186-RA, ACYPI083507-RA, ACYPI073064-RA, ACYPI082811-RA, ACYPI069005-RA, ACYPI084997-RA, ACYPI072559-RA, ACYPI082061-RA, ACYPI089278-RA, ACYPI34837-RA, ACYPI001704-RA, ACYPI088293-RA, ACYPI001939-RA, ACYPI007507-RA, ACYPI44505-RA	ACYPI003232-RA, ACYPI002318-RA, ACYPI009364-RA, ACYPI001689-RA, ACYPI49937-RA, ACYPI34247-RA, ACYPI000038-RA, ACYPI010188-RA, ACYPI010176-RA, ACYPI067736-RA, ACYPI003871-RA, ACYPI006909-RA, ACYPI003918-RA, ACYPI004712-RA, ACYPI34559-RA, ACYPI084224-RA, ACYPI56633-RA, ACYPI001738-RA, ACYPI071272-RA, ACYPI001090-RA, ACYPI002000-RA, ACYPI008195-RA, ACYPI086747-RA, ACYPI001113-RA, ACYPI001249-RA, ACY…
GO:0003899	DNA-directed RNA polymerase activity	F	0.449065	0.00714052	8	22	1100	10091	over	ACYPI006245-RA, ACYPI008744-RA, ACYPI064995-RA, ACYPI009236-RA, ACYPI086743-RA, ACYPI007808-RA, ACYPI001520-RA, ACYPI061598-RA	ACYPI072830-RA, ACYPI071280-RA, ACYPI000946-RA, ACYPI004493-RA, ACYPI001769-RA, ACYPI002394-RA, ACYPI000388-RA, ACYPI003367-RA, ACYPI006377-RA, ACYPI009782-RA, ACYPI072940-RA, ACYPI008656-RA, ACYPI087464-RA, ACYPI006506-RA, ACYPI006301-RA, ACYPI088400-RA, ACYPI004145-RA, ACYPI009077-RA, ACYPI008208-RA, ACYPI007073-RA, ACYPI001277-RA, ACYPI000847-RA
GO:0034062	RNA polymerase activity	F	0.449065	0.00714052	8	22	1100	10091	over	ACYPI006245-RA, ACYPI008744-RA, ACYPI064995-RA, ACYPI009236-RA, ACYPI086743-RA, ACYPI007808-RA, ACYPI001520-RA, ACYPI061598-RA	ACYPI072830-RA, ACYPI071280-RA, ACYPI000946-RA, ACYPI004493-RA, ACYPI001769-RA, ACYPI002394-RA, ACYPI000388-RA, ACYPI003367-RA, ACYPI006377-RA, ACYPI009782-RA, ACYPI072940-RA, ACYPI008656-RA, ACYPI087464-RA, ACYPI006506-RA, ACYPI006301-RA, ACYPI088400-RA, ACYPI004145-RA, ACYPI009077-RA, ACYPI008208-RA, ACYPI007073-RA, ACYPI001277-RA, ACYPI000847-RA
GO:0004553	hydrolase activity, hydrolyzing O-glycosyl compounds	F	0.478677	0.00766734	13	50	1095	10063	over	ACYPI081319-RA, ACYPI085238-RA, ACYPI086677-RA, ACYPI080401-RA, ACYPI003238-RA, ACYPI070206-RA, ACYPI087760-RA, ACYPI008685-RA, ACYPI080574-RA, ACYPI065303-RA, ACYPI005111-RA, ACYPI38431-RA, ACYPI073547-RA	ACYPI004424-RA, ACYPI004887-RA, ACYPI33479-RA, ACYPI50513-RA, ACYPI009125-RA, ACYPI010095-RA, ACYPI002175-RA, ACYPI067562-RA, ACYPI070380-RA, ACYPI001218-RA, ACYPI009513-RA, ACYPI009964-RA, ACYPI008614-RA, ACYPI006403-RA, ACYPI082349-RA, ACYPI004378-RA, ACYPI006966-RA, ACYPI000521-RA, ACYPI089540-RA, ACYPI003293-RA, ACYPI087396-RA, ACYPI073825-RA, ACYPI001718-RA, ACYPI061722-RA, ACYPI089163-RA, A…
GO:0042375	quinone cofactor metabolic process	P	0.487288	0.00793444	4	5	1104	10108	over	ACYPI003157-RA, ACYPI34837-RA, ACYPI081757-RA, ACYPI44505-RA	ACYPI006928-RA, ACYPI065929-RA, ACYPI006641-RA, ACYPI001648-RA, ACYPI007542-RA
GO:0006743	ubiquinone metabolic process	P	0.487288	0.00793444	4	5	1104	10108	over	ACYPI003157-RA, ACYPI34837-RA, ACYPI081757-RA, ACYPI44505-RA	ACYPI006928-RA, ACYPI065929-RA, ACYPI006641-RA, ACYPI001648-RA, ACYPI007542-RA
GO:0000041	transition metal ion transport	P	0.487288	0.00802782	6	13	1102	10100	over	ACYPI061204-RA, ACYPI42840-RA, ACYPI49201-RA, ACYPI085276-RA, ACYPI086849-RA, ACYPI003655-RA	ACYPI003751-RA, ACYPI081137-RA, ACYPI088718-RA, ACYPI000725-RA, ACYPI010054-RA, ACYPI006625-RA, ACYPI060618-RA, ACYPI009403-RA, ACYPI003841-RA, ACYPI002226-RA, ACYPI084860-RA, ACYPI005663-RA, ACYPI007511-RA
GO:0016651	oxidoreductase activity, acting on NADH or NADPH	F	0.487288	0.00839234	11	39	1097	10074	over	ACYPI003581-RA, ACYPI073803-RA, ACYPI000600-RA, ACYPI008616-RA, ACYPI072559-RA, ACYPI082061-RA, ACYPI25621-RA, ACYPI001704-RA, ACYPI062243-RA, ACYPI006947-RA, ACYPI008219-RA	ACYPI000038-RA, ACYPI004031-RA, ACYPI007184-RA, ACYPI007815-RA, ACYPI000426-RA, ACYPI071272-RA, ACYPI001726-RA, ACYPI001090-RA, ACYPI007810-RA, ACYPI003186-RA, ACYPI009382-RA, ACYPI004623-RA, ACYPI43959-RA, ACYPI007283-RA, ACYPI005873-RA, ACYPI086102-RA, ACYPI009829-RA, ACYPI43961-RA, ACYPI38843-RA, ACYPI000112-RA, ACYPI006206-RA, ACYPI49114-RA, ACYPI001655-RA, ACYPI009103-RA, ACYPI001593-RA, ACY…
GO:0015291	secondary active transmembrane transporter activity	F	0.487288	0.00868176	12	45	1096	10068	over	ACYPI008249-RA, ACYPI080946-RA, ACYPI35445-RA, ACYPI003046-RA, ACYPI007138-RA, ACYPI087556-RA, ACYPI009891-RA, ACYPI081360-RA, ACYPI068841-RA, ACYPI008852-RA, ACYPI073431-RA, ACYPI073606-RA	ACYPI008558-RA, ACYPI004751-RA, ACYPI004899-RA, ACYPI004605-RA, ACYPI009996-RA, ACYPI007141-RA, ACYPI005450-RA, ACYPI006809-RA, ACYPI38406-RA, ACYPI006681-RA, ACYPI065048-RA, ACYPI000507-RA, ACYPI008660-RA, ACYPI003286-RA, ACYPI081137-RA, ACYPI010163-RA, ACYPI067747-RA, ACYPI080057-RA, ACYPI20429-RA, ACYPI071168-RA, ACYPI006457-RA, ACYPI008179-RA, ACYPI001274-RA, ACYPI004014-RA, ACYPI010054-RA, A…
GO:0044270	cellular nitrogen compound catabolic process	P	0.487288	0.00870457	30	164	1078	9949	over	ACYPI007985-RA, ACYPI082438-RA, ACYPI073683-RA, ACYPI000810-RA, ACYPI087744-RA, ACYPI005579-RA, ACYPI003488-RA, ACYPI070462-RA, ACYPI000260-RA, ACYPI27881-RA, ACYPI062035-RA, ACYPI080962-RA, ACYPI060671-RA, ACYPI071135-RA, ACYPI073490-RA, ACYPI087556-RA, ACYPI063471-RA, ACYPI009239-RA, ACYPI071359-RA, ACYPI004991-RA, ACYPI066505-RA, ACYPI068539-RA, ACYPI003966-RA, ACYPI081153-RA, ACYPI065037-RA, …	ACYPI081119-RA, ACYPI001045-RA, ACYPI004024-RA, ACYPI23394-RA, ACYPI089384-RA, ACYPI003783-RA, ACYPI067116-RA, ACYPI007708-RA, ACYPI001596-RA, ACYPI007503-RA, ACYPI003432-RA, ACYPI007241-RA, ACYPI084024-RA, ACYPI062510-RA, ACYPI003532-RA, ACYPI003701-RA, ACYPI007908-RA, ACYPI009652-RA, ACYPI002537-RA, ACYPI001071-RA, ACYPI007610-RA, ACYPI001691-RA, ACYPI006058-RA, ACYPI069585-RA, ACYPI006735-RA, …
GO:0046700	heterocycle catabolic process	P	0.487288	0.00870457	30	164	1078	9949	over	ACYPI007985-RA, ACYPI082438-RA, ACYPI073683-RA, ACYPI000810-RA, ACYPI087744-RA, ACYPI005579-RA, ACYPI003488-RA, ACYPI070462-RA, ACYPI070730-RA, ACYPI000260-RA, ACYPI27881-RA, ACYPI062035-RA, ACYPI080962-RA, ACYPI060671-RA, ACYPI071135-RA, ACYPI073490-RA, ACYPI087556-RA, ACYPI063471-RA, ACYPI009239-RA, ACYPI071359-RA, ACYPI004991-RA, ACYPI066505-RA, ACYPI068539-RA, ACYPI003966-RA, ACYPI081153-RA, …	ACYPI081119-RA, ACYPI001045-RA, ACYPI004024-RA, ACYPI23394-RA, ACYPI089384-RA, ACYPI003783-RA, ACYPI067116-RA, ACYPI007708-RA, ACYPI001596-RA, ACYPI007503-RA, ACYPI003432-RA, ACYPI007241-RA, ACYPI084024-RA, ACYPI062510-RA, ACYPI003532-RA, ACYPI003701-RA, ACYPI007908-RA, ACYPI009652-RA, ACYPI002537-RA, ACYPI001071-RA, ACYPI007610-RA, ACYPI001691-RA, ACYPI006058-RA, ACYPI069585-RA, ACYPI006735-RA, …
GO:0046467	membrane lipid biosynthetic process	P	0.487288	0.00870686	5	9	1103	10104	over	ACYPI50534-RA, ACYPI41599-RA, ACYPI066122-RA, ACYPI001417-RA, ACYPI073283-RA	ACYPI009340-RA, ACYPI008958-RA, ACYPI002729-RA, ACYPI006013-RA, ACYPI002630-RA, ACYPI060683-RA, ACYPI000123-RA, ACYPI006328-RA, ACYPI085956-RA
GO:0016051	carbohydrate biosynthetic process	P	0.487288	0.00877594	13	51	1095	10062	over	ACYPI081319-RA, ACYPI086677-RA, ACYPI087058-RA, ACYPI008677-RA, ACYPI066122-RA, ACYPI065142-RA, ACYPI009796-RA, ACYPI31138-RA, ACYPI000582-RA, ACYPI073421-RA, ACYPI073283-RA, ACYPI073161-RA, ACYPI007507-RA	ACYPI005374-RA, ACYPI004243-RA, ACYPI005023-RA, ACYPI004851-RA, ACYPI067736-RA, ACYPI008758-RA, ACYPI008338-RA, ACYPI003282-RA, ACYPI003744-RA, ACYPI003009-RA, ACYPI009105-RA, ACYPI082244-RA, ACYPI000206-RA, ACYPI008552-RA, ACYPI006727-RA, ACYPI002694-RA, ACYPI004508-RA, ACYPI082499-RA, ACYPI008556-RA, ACYPI005202-RA, ACYPI002416-RA, ACYPI002404-RA, ACYPI006941-RA, ACYPI007005-RA, ACYPI073700-RA,…
GO:0004527	exonuclease activity	F	0.487288	0.00877995	7	18	1101	10095	over	ACYPI003501-RA, ACYPI010006-RA, ACYPI068885-RA, ACYPI084862-RA, ACYPI068924-RA, ACYPI081689-RA, ACYPI003543-RA	ACYPI002640-RA, ACYPI009144-RA, ACYPI004109-RA, ACYPI064056-RA, ACYPI002229-RA, ACYPI009229-RA, ACYPI006615-RA, ACYPI007024-RA, ACYPI001085-RA, ACYPI071231-RA, ACYPI004049-RA, ACYPI004449-RA, ACYPI28573-RA, ACYPI004795-RA, ACYPI069612-RA, ACYPI010014-RA, ACYPI010191-RA, ACYPI006562-RA
GO:0004747	ribokinase activity	F	0.487288	0.00974233	2	0	1106	10113	over	ACYPI53966-RA, ACYPI010051-RA
GO:0004802	transketolase activity	F	0.487288	0.00974233	2	0	1106	10113	over	ACYPI061874-RA, ACYPI081723-RA
GO:0016841	ammonia-lyase activity	F	0.487288	0.00974233	2	0	1106	10113	over	ACYPI070730-RA, ACYPI006784-RA
GO:0005315	inorganic phosphate transmembrane transporter activity	F	0.487288	0.00974233	2	0	1106	10113	over	ACYPI087556-RA, ACYPI073431-RA
GO:0015159	polysaccharide transmembrane transporter activity	F	0.487288	0.00974233	2	0	1106	10113	over	ACYPI073683-RA, ACYPI080558-RA
GO:0015198	oligopeptide transporter activity	F	0.487288	0.00974233	2	0	1106	10113	over	ACYPI080946-RA, ACYPI081360-RA
GO:0015203	polyamine transmembrane transporter activity	F	0.487288	0.00974233	2	0	1106	10113	over	ACYPI068539-RA, ACYPI081153-RA
GO:0005456	CMP-sialic acid transmembrane transporter activity	F	0.487288	0.00974233	2	0	1106	10113	over	ACYPI010094-RA, ACYPI008852-RA
GO:0046493	lipid A metabolic process	P	0.487288	0.00974233	2	0	1106	10113	over	ACYPI066122-RA, ACYPI073283-RA
GO:0015417	polyamine-transporting ATPase activity	F	0.487288	0.00974233	2	0	1106	10113	over	ACYPI068539-RA, ACYPI081153-RA
GO:0070695	FHF complex	C	0.487288	0.00974233	2	0	1106	10113	over	ACYPI080475-RA, ACYPI006671-RA
GO:0035248	alpha-1,4-N-acetylgalactosaminyltransferase activity	F	0.487288	0.00974233	2	0	1106	10113	over	ACYPI50534-RA, ACYPI41599-RA
GO:0004148	dihydrolipoyl dehydrogenase activity	F	0.487288	0.00974233	2	0	1106	10113	over	ACYPI003581-RA, ACYPI072559-RA
GO:0009076	histidine family amino acid biosynthetic process	P	0.487288	0.00974233	2	0	1106	10113	over	ACYPI067886-RA, ACYPI069163-RA
GO:0015782	CMP-sialic acid transport	P	0.487288	0.00974233	2	0	1106	10113	over	ACYPI010094-RA, ACYPI008852-RA
GO:0016223	beta-alanine-pyruvate transaminase activity	F	0.487288	0.00974233	2	0	1106	10113	over	ACYPI069011-RA, ACYPI069200-RA
GO:0008795	NAD+ synthase activity	F	0.487288	0.00974233	2	0	1106	10113	over	ACYPI089319-RA, ACYPI067253-RA
GO:0009231	riboflavin biosynthetic process	P	0.487288	0.00974233	2	0	1106	10113	over	ACYPI43086-RA, ACYPI009936-RA
GO:0009245	lipid A biosynthetic process	P	0.487288	0.00974233	2	0	1106	10113	over	ACYPI066122-RA, ACYPI073283-RA
GO:0042726	riboflavin and derivative metabolic process	P	0.487288	0.00974233	2	0	1106	10113	over	ACYPI43086-RA, ACYPI009936-RA
GO:0042727	riboflavin and derivative biosynthetic process	P	0.487288	0.00974233	2	0	1106	10113	over	ACYPI43086-RA, ACYPI009936-RA
GO:0000105	histidine biosynthetic process	P	0.487288	0.00974233	2	0	1106	10113	over	ACYPI067886-RA, ACYPI069163-RA
GO:0006771	riboflavin metabolic process	P	0.487288	0.00974233	2	0	1106	10113	over	ACYPI43086-RA, ACYPI009936-RA
GO:0008959	phosphate acetyltransferase activity	F	0.487288	0.00974233	2	0	1106	10113	over	ACYPI070866-RA, ACYPI062746-RA
GO:0005524	ATP binding	F	0.536945	0.0107979	75	511	1033	9602	over	ACYPI007985-RA, ACYPI082438-RA, ACYPI061204-RA, ACYPI073683-RA, ACYPI48685-RA, ACYPI069535-RA, ACYPI009496-RA, ACYPI067249-RA, ACYPI36091-RA, ACYPI085815-RA, ACYPI066475-RA, ACYPI001267-RA, ACYPI089319-RA, ACYPI007038-RA, ACYPI085100-RA, ACYPI082173-RA, ACYPI083885-RA, ACYPI007149-RA, ACYPI008089-RA, ACYPI004945-RA, ACYPI083240-RA, ACYPI003856-RA, ACYPI006993-RA, ACYPI002952-RA, ACYPI000260-RA, A…	ACYPI081119-RA, ACYPI008861-RA, ACYPI004968-RA, ACYPI087798-RA, ACYPI082169-RA, ACYPI085148-RA, ACYPI005350-RA, ACYPI088527-RA, ACYPI004617-RA, ACYPI082338-RA, ACYPI008489-RA, ACYPI001484-RA, ACYPI000353-RA, ACYPI005204-RA, ACYPI001157-RA, ACYPI002483-RA, ACYPI000534-RA, ACYPI006008-RA, ACYPI009001-RA, ACYPI088930-RA, ACYPI087378-RA, ACYPI081815-RA, ACYPI073884-RA, ACYPI001777-RA, ACYPI066012-RA,…
GO:0008652	cellular amino acid biosynthetic process	P	0.556464	0.0113174	11	41	1097	10072	over	ACYPI006676-RA, ACYPI083278-RA, ACYPI073674-RA, ACYPI067886-RA, ACYPI002632-RA, ACYPI067202-RA, ACYPI069163-RA, ACYPI066498-RA, ACYPI000898-RA, ACYPI068453-RA, ACYPI001561-RA	ACYPI001577-RA, ACYPI005374-RA, ACYPI004243-RA, ACYPI008997-RA, ACYPI001157-RA, ACYPI073884-RA, ACYPI008372-RA, ACYPI000665-RA, ACYPI006566-RA, ACYPI002263-RA, ACYPI006239-RA, ACYPI003009-RA, ACYPI008421-RA, ACYPI009601-RA, ACYPI082156-RA, ACYPI071169-RA, ACYPI000919-RA, ACYPI004816-RA, ACYPI004666-RA, ACYPI002479-RA, ACYPI006069-RA, ACYPI081070-RA, ACYPI005880-RA, ACYPI085203-RA, ACYPI010062-RA,…
GO:0016020	membrane	C	0.556464	0.0113206	175	1339	933	8774	over	ACYPI007985-RA, ACYPI071730-RA, ACYPI082438-RA, ACYPI073834-RA, ACYPI20897-RA, ACYPI000349-RA, ACYPI003707-RA, ACYPI008249-RA, ACYPI080713-RA, ACYPI066689-RA, ACYPI061204-RA, ACYPI073683-RA, ACYPI000082-RA, ACYPI40001-RA, ACYPI080946-RA, ACYPI007264-RA, ACYPI007724-RA, ACYPI004442-RA, ACYPI005579-RA, ACYPI080475-RA, ACYPI089458-RA, ACYPI41597-RA, ACYPI001360-RA, ACYPI085279-RA, ACYPI064947-RA, AC…	ACYPI009638-RA, ACYPI007077-RA, ACYPI002633-RA, ACYPI007561-RA, ACYPI001372-RA, ACYPI007065-RA, ACYPI085000-RA, ACYPI000060-RA, ACYPI005870-RA, ACYPI003921-RA, ACYPI007258-RA, ACYPI005181-RA, ACYPI008558-RA, ACYPI000446-RA, ACYPI39506-RA, ACYPI080998-RA, ACYPI003220-RA, ACYPI003888-RA, ACYPI004255-RA, ACYPI008341-RA, ACYPI000627-RA, ACYPI063272-RA, ACYPI009860-RA, ACYPI009569-RA, ACYPI001238-RA, …
GO:0016740	transferase activity	F	0.564099	0.0115733	171	1306	937	8807	over	ACYPI061454-RA, ACYPI070598-RA, ACYPI070866-RA, ACYPI067347-RA, ACYPI063366-RA, ACYPI088192-RA, ACYPI29300-RA, ACYPI008249-RA, ACYPI53966-RA, ACYPI087371-RA, ACYPI066689-RA, ACYPI061204-RA, ACYPI081575-RA, ACYPI48685-RA, ACYPI003987-RA, ACYPI069535-RA, ACYPI061874-RA, ACYPI069698-RA, ACYPI24828-RA, ACYPI006245-RA, ACYPI54718-RA, ACYPI065576-RA, ACYPI083278-RA, ACYPI36091-RA, ACYPI003464-RA, ACYPI…	ACYPI000277-RA, ACYPI004582-RA, ACYPI061166-RA, ACYPI070693-RA, ACYPI072830-RA, ACYPI30846-RA, ACYPI004968-RA, ACYPI002137-RA, ACYPI007065-RA, ACYPI28822-RA, ACYPI46291-RA, ACYPI004763-RA, ACYPI49270-RA, ACYPI002814-RA, ACYPI005309-RA, ACYPI073176-RA, ACYPI063703-RA, ACYPI080039-RA, ACYPI55510-RA, ACYPI008546-RA, ACYPI009388-RA, ACYPI067028-RA, ACYPI086486-RA, ACYPI071280-RA, ACYPI008341-RA, ACYP…
GO:0009144	purine nucleoside triphosphate metabolic process	P	0.564099	0.0117374	33	190	1075	9923	over	ACYPI007985-RA, ACYPI082438-RA, ACYPI073683-RA, ACYPI087744-RA, ACYPI005579-RA, ACYPI000875-RA, ACYPI070462-RA, ACYPI000260-RA, ACYPI27881-RA, ACYPI062035-RA, ACYPI080962-RA, ACYPI060671-RA, ACYPI071135-RA, ACYPI073490-RA, ACYPI087556-RA, ACYPI086716-RA, ACYPI063471-RA, ACYPI009239-RA, ACYPI22195-RA, ACYPI072805-RA, ACYPI071359-RA, ACYPI004991-RA, ACYPI066505-RA, ACYPI068539-RA, ACYPI003966-RA, A…	ACYPI081119-RA, ACYPI085000-RA, ACYPI004024-RA, ACYPI088527-RA, ACYPI089384-RA, ACYPI003783-RA, ACYPI067116-RA, ACYPI007708-RA, ACYPI001596-RA, ACYPI066725-RA, ACYPI007503-RA, ACYPI003432-RA, ACYPI005304-RA, ACYPI007241-RA, ACYPI004431-RA, ACYPI084024-RA, ACYPI062510-RA, ACYPI003532-RA, ACYPI003701-RA, ACYPI007908-RA, ACYPI009652-RA, ACYPI002537-RA, ACYPI007260-RA, ACYPI001071-RA, ACYPI002287-RA,…
GO:0009205	purine ribonucleoside triphosphate metabolic process	P	0.564099	0.0117374	33	190	1075	9923	over	ACYPI007985-RA, ACYPI082438-RA, ACYPI073683-RA, ACYPI087744-RA, ACYPI005579-RA, ACYPI000875-RA, ACYPI070462-RA, ACYPI000260-RA, ACYPI27881-RA, ACYPI062035-RA, ACYPI080962-RA, ACYPI060671-RA, ACYPI071135-RA, ACYPI073490-RA, ACYPI087556-RA, ACYPI086716-RA, ACYPI063471-RA, ACYPI009239-RA, ACYPI22195-RA, ACYPI072805-RA, ACYPI071359-RA, ACYPI004991-RA, ACYPI066505-RA, ACYPI068539-RA, ACYPI003966-RA, A…	ACYPI081119-RA, ACYPI085000-RA, ACYPI004024-RA, ACYPI088527-RA, ACYPI089384-RA, ACYPI003783-RA, ACYPI067116-RA, ACYPI007708-RA, ACYPI001596-RA, ACYPI066725-RA, ACYPI007503-RA, ACYPI003432-RA, ACYPI005304-RA, ACYPI007241-RA, ACYPI004431-RA, ACYPI084024-RA, ACYPI062510-RA, ACYPI003532-RA, ACYPI003701-RA, ACYPI007908-RA, ACYPI009652-RA, ACYPI002537-RA, ACYPI007260-RA, ACYPI001071-RA, ACYPI002287-RA,…
GO:0019362	pyridine nucleotide metabolic process	P	0.564099	0.0120156	5	10	1103	10103	over	ACYPI089319-RA, ACYPI000582-RA, ACYPI072428-RA, ACYPI067253-RA, ACYPI073740-RA	ACYPI003871-RA, ACYPI080380-RA, ACYPI008552-RA, ACYPI006727-RA, ACYPI007395-RA, ACYPI063475-RA, ACYPI010216-RA, ACYPI009666-RA, ACYPI005537-RA, ACYPI004201-RA
GO:0072524		N	0.564099	0.0120156	5	10	1103	10103	over	ACYPI089319-RA, ACYPI000582-RA, ACYPI072428-RA, ACYPI067253-RA, ACYPI073740-RA	ACYPI003871-RA, ACYPI080380-RA, ACYPI008552-RA, ACYPI006727-RA, ACYPI007395-RA, ACYPI063475-RA, ACYPI010216-RA, ACYPI009666-RA, ACYPI005537-RA, ACYPI004201-RA
GO:0005507	copper ion binding	F	0.564099	0.0120156	5	10	1103	10103	over	ACYPI072483-RA, ACYPI001360-RA, ACYPI49201-RA, ACYPI003655-RA, ACYPI005266-RA	ACYPI003921-RA, ACYPI005181-RA, ACYPI002512-RA, ACYPI005091-RA, ACYPI004854-RA, ACYPI002608-RA, ACYPI060618-RA, ACYPI002226-RA, ACYPI081141-RA, ACYPI064202-RA
GO:0046496	nicotinamide nucleotide metabolic process	P	0.564099	0.0120156	5	10	1103	10103	over	ACYPI089319-RA, ACYPI000582-RA, ACYPI072428-RA, ACYPI067253-RA, ACYPI073740-RA	ACYPI003871-RA, ACYPI080380-RA, ACYPI008552-RA, ACYPI006727-RA, ACYPI007395-RA, ACYPI063475-RA, ACYPI010216-RA, ACYPI009666-RA, ACYPI005537-RA, ACYPI004201-RA
GO:0032559	adenyl ribonucleotide binding	F	0.564099	0.012127	75	514	1033	9599	over	ACYPI007985-RA, ACYPI082438-RA, ACYPI061204-RA, ACYPI073683-RA, ACYPI48685-RA, ACYPI069535-RA, ACYPI009496-RA, ACYPI067249-RA, ACYPI36091-RA, ACYPI085815-RA, ACYPI066475-RA, ACYPI001267-RA, ACYPI089319-RA, ACYPI007038-RA, ACYPI085100-RA, ACYPI082173-RA, ACYPI083885-RA, ACYPI007149-RA, ACYPI008089-RA, ACYPI004945-RA, ACYPI083240-RA, ACYPI003856-RA, ACYPI006993-RA, ACYPI002952-RA, ACYPI000260-RA, A…	ACYPI081119-RA, ACYPI008861-RA, ACYPI004968-RA, ACYPI087798-RA, ACYPI082169-RA, ACYPI085148-RA, ACYPI005350-RA, ACYPI085620-RA, ACYPI088527-RA, ACYPI004617-RA, ACYPI082338-RA, ACYPI008489-RA, ACYPI001484-RA, ACYPI000353-RA, ACYPI005204-RA, ACYPI001157-RA, ACYPI002483-RA, ACYPI000534-RA, ACYPI006008-RA, ACYPI009001-RA, ACYPI088930-RA, ACYPI087378-RA, ACYPI081815-RA, ACYPI073884-RA, ACYPI001777-RA,…
GO:0009247	glycolipid biosynthetic process	P	0.564099	0.0122017	4	6	1104	10107	over	ACYPI50534-RA, ACYPI41599-RA, ACYPI066122-RA, ACYPI073283-RA	ACYPI009340-RA, ACYPI002729-RA, ACYPI002630-RA, ACYPI000123-RA, ACYPI006328-RA, ACYPI085956-RA
GO:0015926	glucosidase activity	F	0.564099	0.0122017	4	6	1104	10107	over	ACYPI087760-RA, ACYPI008685-RA, ACYPI080574-RA, ACYPI38431-RA	ACYPI008614-RA, ACYPI073825-RA, ACYPI089163-RA, ACYPI064917-RA, ACYPI002659-RA, ACYPI066580-RA
GO:0002224	toll-like receptor signaling pathway	P	0.564099	0.0122017	4	6	1104	10107	over	ACYPI47192-RA, ACYPI008411-RA, ACYPI066032-RA, ACYPI003844-RA	ACYPI000076-RA, ACYPI005993-RA, ACYPI006580-RA, ACYPI064888-RA, ACYPI002470-RA, ACYPI001063-RA
GO:0051179	localization	P	0.564099	0.0124407	158	1199	950	8914	over	ACYPI007985-RA, ACYPI071730-RA, ACYPI009926-RA, ACYPI082438-RA, ACYPI073834-RA, ACYPI000349-RA, ACYPI003707-RA, ACYPI008249-RA, ACYPI080713-RA, ACYPI088209-RA, ACYPI061204-RA, ACYPI073683-RA, ACYPI000082-RA, ACYPI060585-RA, ACYPI40001-RA, ACYPI007264-RA, ACYPI001825-RA, ACYPI007724-RA, ACYPI087744-RA, ACYPI080475-RA, ACYPI44058-RA, ACYPI002949-RA, ACYPI069600-RA, ACYPI48738-RA, ACYPI085279-RA, AC…	ACYPI006235-RA, ACYPI007077-RA, ACYPI002633-RA, ACYPI007561-RA, ACYPI002621-RA, ACYPI085000-RA, ACYPI000942-RA, ACYPI003921-RA, ACYPI008558-RA, ACYPI006879-RA, ACYPI41749-RA, ACYPI080998-RA, ACYPI008353-RA, ACYPI004751-RA, ACYPI003220-RA, ACYPI003888-RA, ACYPI006867-RA, ACYPI004036-RA, ACYPI082460-RA, ACYPI000627-RA, ACYPI005555-RA, ACYPI009860-RA, ACYPI001045-RA, ACYPI004024-RA, ACYPI003401-RA, …
GO:0030554	adenyl nucleotide binding	F	0.564099	0.0125993	75	515	1033	9598	over	ACYPI007985-RA, ACYPI082438-RA, ACYPI061204-RA, ACYPI073683-RA, ACYPI48685-RA, ACYPI069535-RA, ACYPI009496-RA, ACYPI067249-RA, ACYPI36091-RA, ACYPI085815-RA, ACYPI066475-RA, ACYPI001267-RA, ACYPI089319-RA, ACYPI007038-RA, ACYPI085100-RA, ACYPI082173-RA, ACYPI083885-RA, ACYPI007149-RA, ACYPI008089-RA, ACYPI004945-RA, ACYPI083240-RA, ACYPI003856-RA, ACYPI006993-RA, ACYPI002952-RA, ACYPI000260-RA, A…	ACYPI081119-RA, ACYPI008861-RA, ACYPI004968-RA, ACYPI087798-RA, ACYPI082169-RA, ACYPI085148-RA, ACYPI005350-RA, ACYPI085620-RA, ACYPI088527-RA, ACYPI004617-RA, ACYPI082338-RA, ACYPI008489-RA, ACYPI001484-RA, ACYPI000353-RA, ACYPI005204-RA, ACYPI001157-RA, ACYPI002483-RA, ACYPI000534-RA, ACYPI006008-RA, ACYPI009001-RA, ACYPI088930-RA, ACYPI087378-RA, ACYPI081815-RA, ACYPI073884-RA, ACYPI001777-RA,…
GO:0009143	nucleoside triphosphate catabolic process	P	0.564099	0.012729	27	148	1081	9965	over	ACYPI007985-RA, ACYPI082438-RA, ACYPI073683-RA, ACYPI087744-RA, ACYPI005579-RA, ACYPI070462-RA, ACYPI000260-RA, ACYPI27881-RA, ACYPI062035-RA, ACYPI080962-RA, ACYPI060671-RA, ACYPI071135-RA, ACYPI073490-RA, ACYPI087556-RA, ACYPI063471-RA, ACYPI009239-RA, ACYPI071359-RA, ACYPI004991-RA, ACYPI066505-RA, ACYPI068539-RA, ACYPI003966-RA, ACYPI081153-RA, ACYPI065037-RA, ACYPI003589-RA, ACYPI067206-RA, …	ACYPI081119-RA, ACYPI004024-RA, ACYPI089384-RA, ACYPI003783-RA, ACYPI067116-RA, ACYPI007708-RA, ACYPI001596-RA, ACYPI007503-RA, ACYPI003432-RA, ACYPI007241-RA, ACYPI084024-RA, ACYPI062510-RA, ACYPI003532-RA, ACYPI003701-RA, ACYPI007908-RA, ACYPI009652-RA, ACYPI002537-RA, ACYPI001071-RA, ACYPI007610-RA, ACYPI001691-RA, ACYPI006058-RA, ACYPI069585-RA, ACYPI006711-RA, ACYPI008357-RA, ACYPI070177-RA,…
GO:0009146	purine nucleoside triphosphate catabolic process	P	0.564099	0.012729	27	148	1081	9965	over	ACYPI007985-RA, ACYPI082438-RA, ACYPI073683-RA, ACYPI087744-RA, ACYPI005579-RA, ACYPI070462-RA, ACYPI000260-RA, ACYPI27881-RA, ACYPI062035-RA, ACYPI080962-RA, ACYPI060671-RA, ACYPI071135-RA, ACYPI073490-RA, ACYPI087556-RA, ACYPI063471-RA, ACYPI009239-RA, ACYPI071359-RA, ACYPI004991-RA, ACYPI066505-RA, ACYPI068539-RA, ACYPI003966-RA, ACYPI081153-RA, ACYPI065037-RA, ACYPI003589-RA, ACYPI067206-RA, …	ACYPI081119-RA, ACYPI004024-RA, ACYPI089384-RA, ACYPI003783-RA, ACYPI067116-RA, ACYPI007708-RA, ACYPI001596-RA, ACYPI007503-RA, ACYPI003432-RA, ACYPI007241-RA, ACYPI084024-RA, ACYPI062510-RA, ACYPI003532-RA, ACYPI003701-RA, ACYPI007908-RA, ACYPI009652-RA, ACYPI002537-RA, ACYPI001071-RA, ACYPI007610-RA, ACYPI001691-RA, ACYPI006058-RA, ACYPI069585-RA, ACYPI006711-RA, ACYPI008357-RA, ACYPI070177-RA,…
GO:0009154	purine ribonucleotide catabolic process	P	0.564099	0.012729	27	148	1081	9965	over	ACYPI007985-RA, ACYPI082438-RA, ACYPI073683-RA, ACYPI087744-RA, ACYPI005579-RA, ACYPI070462-RA, ACYPI000260-RA, ACYPI27881-RA, ACYPI062035-RA, ACYPI080962-RA, ACYPI060671-RA, ACYPI071135-RA, ACYPI073490-RA, ACYPI087556-RA, ACYPI063471-RA, ACYPI009239-RA, ACYPI071359-RA, ACYPI004991-RA, ACYPI066505-RA, ACYPI068539-RA, ACYPI003966-RA, ACYPI081153-RA, ACYPI065037-RA, ACYPI003589-RA, ACYPI067206-RA, …	ACYPI081119-RA, ACYPI004024-RA, ACYPI089384-RA, ACYPI003783-RA, ACYPI067116-RA, ACYPI007708-RA, ACYPI001596-RA, ACYPI007503-RA, ACYPI003432-RA, ACYPI007241-RA, ACYPI084024-RA, ACYPI062510-RA, ACYPI003532-RA, ACYPI003701-RA, ACYPI007908-RA, ACYPI009652-RA, ACYPI002537-RA, ACYPI001071-RA, ACYPI007610-RA, ACYPI001691-RA, ACYPI006058-RA, ACYPI069585-RA, ACYPI006711-RA, ACYPI008357-RA, ACYPI070177-RA,…
GO:0009203	ribonucleoside triphosphate catabolic process	P	0.564099	0.012729	27	148	1081	9965	over	ACYPI007985-RA, ACYPI082438-RA, ACYPI073683-RA, ACYPI087744-RA, ACYPI005579-RA, ACYPI070462-RA, ACYPI000260-RA, ACYPI27881-RA, ACYPI062035-RA, ACYPI080962-RA, ACYPI060671-RA, ACYPI071135-RA, ACYPI073490-RA, ACYPI087556-RA, ACYPI063471-RA, ACYPI009239-RA, ACYPI071359-RA, ACYPI004991-RA, ACYPI066505-RA, ACYPI068539-RA, ACYPI003966-RA, ACYPI081153-RA, ACYPI065037-RA, ACYPI003589-RA, ACYPI067206-RA, …	ACYPI081119-RA, ACYPI004024-RA, ACYPI089384-RA, ACYPI003783-RA, ACYPI067116-RA, ACYPI007708-RA, ACYPI001596-RA, ACYPI007503-RA, ACYPI003432-RA, ACYPI007241-RA, ACYPI084024-RA, ACYPI062510-RA, ACYPI003532-RA, ACYPI003701-RA, ACYPI007908-RA, ACYPI009652-RA, ACYPI002537-RA, ACYPI001071-RA, ACYPI007610-RA, ACYPI001691-RA, ACYPI006058-RA, ACYPI069585-RA, ACYPI006711-RA, ACYPI008357-RA, ACYPI070177-RA,…
GO:0009207	purine ribonucleoside triphosphate catabolic process	P	0.564099	0.012729	27	148	1081	9965	over	ACYPI007985-RA, ACYPI082438-RA, ACYPI073683-RA, ACYPI087744-RA, ACYPI005579-RA, ACYPI070462-RA, ACYPI000260-RA, ACYPI27881-RA, ACYPI062035-RA, ACYPI080962-RA, ACYPI060671-RA, ACYPI071135-RA, ACYPI073490-RA, ACYPI087556-RA, ACYPI063471-RA, ACYPI009239-RA, ACYPI071359-RA, ACYPI004991-RA, ACYPI066505-RA, ACYPI068539-RA, ACYPI003966-RA, ACYPI081153-RA, ACYPI065037-RA, ACYPI003589-RA, ACYPI067206-RA, …	ACYPI081119-RA, ACYPI004024-RA, ACYPI089384-RA, ACYPI003783-RA, ACYPI067116-RA, ACYPI007708-RA, ACYPI001596-RA, ACYPI007503-RA, ACYPI003432-RA, ACYPI007241-RA, ACYPI084024-RA, ACYPI062510-RA, ACYPI003532-RA, ACYPI003701-RA, ACYPI007908-RA, ACYPI009652-RA, ACYPI002537-RA, ACYPI001071-RA, ACYPI007610-RA, ACYPI001691-RA, ACYPI006058-RA, ACYPI069585-RA, ACYPI006711-RA, ACYPI008357-RA, ACYPI070177-RA,…
GO:0009261	ribonucleotide catabolic process	P	0.564099	0.012729	27	148	1081	9965	over	ACYPI007985-RA, ACYPI082438-RA, ACYPI073683-RA, ACYPI087744-RA, ACYPI005579-RA, ACYPI070462-RA, ACYPI000260-RA, ACYPI27881-RA, ACYPI062035-RA, ACYPI080962-RA, ACYPI060671-RA, ACYPI071135-RA, ACYPI073490-RA, ACYPI087556-RA, ACYPI063471-RA, ACYPI009239-RA, ACYPI071359-RA, ACYPI004991-RA, ACYPI066505-RA, ACYPI068539-RA, ACYPI003966-RA, ACYPI081153-RA, ACYPI065037-RA, ACYPI003589-RA, ACYPI067206-RA, …	ACYPI081119-RA, ACYPI004024-RA, ACYPI089384-RA, ACYPI003783-RA, ACYPI067116-RA, ACYPI007708-RA, ACYPI001596-RA, ACYPI007503-RA, ACYPI003432-RA, ACYPI007241-RA, ACYPI084024-RA, ACYPI062510-RA, ACYPI003532-RA, ACYPI003701-RA, ACYPI007908-RA, ACYPI009652-RA, ACYPI002537-RA, ACYPI001071-RA, ACYPI007610-RA, ACYPI001691-RA, ACYPI006058-RA, ACYPI069585-RA, ACYPI006711-RA, ACYPI008357-RA, ACYPI070177-RA,…
GO:0016853	isomerase activity	F	0.567527	0.0128727	16	73	1092	10040	over	ACYPI064224-RA, ACYPI29190-RA, ACYPI067249-RA, ACYPI066469-RA, ACYPI001600-RA, ACYPI001746-RA, ACYPI27881-RA, ACYPI085260-RA, ACYPI060898-RA, ACYPI089591-RA, ACYPI007002-RA, ACYPI000898-RA, ACYPI088293-RA, ACYPI072428-RA, ACYPI067206-RA, ACYPI073740-RA	ACYPI006662-RA, ACYPI000119-RA, ACYPI005023-RA, ACYPI007897-RA, ACYPI000589-RA, ACYPI53623-RA, ACYPI003463-RA, ACYPI003820-RA, ACYPI004311-RA, ACYPI003448-RA, ACYPI006866-RA, ACYPI004011-RA, ACYPI009532-RA, ACYPI005473-RA, ACYPI080622-RA, ACYPI003600-RA, ACYPI008926-RA, ACYPI006727-RA, ACYPI000068-RA, ACYPI003035-RA, ACYPI53622-RA, ACYPI002851-RA, ACYPI006069-RA, ACYPI004947-RA, ACYPI000187-RA, A…
GO:0009190	cyclic nucleotide biosynthetic process	P	0.570065	0.0129969	8	25	1100	10088	over	ACYPI073429-RA, ACYPI009768-RA, ACYPI29125-RA, ACYPI53427-RA, ACYPI082523-RA, ACYPI082041-RA, ACYPI084920-RA, ACYPI23835-RA	ACYPI001958-RA, ACYPI37507-RA, ACYPI007107-RA, ACYPI009601-RA, ACYPI008049-RA, ACYPI000476-RA, ACYPI002899-RA, ACYPI008695-RA, ACYPI005107-RA, ACYPI004015-RA, ACYPI54606-RA, ACYPI001901-RA, ACYPI002900-RA, ACYPI001799-RA, ACYPI085680-RA, ACYPI000505-RA, ACYPI001481-RA, ACYPI51052-RA, ACYPI084114-RA, ACYPI34964-RA, ACYPI060229-RA, ACYPI009560-RA, ACYPI34963-RA, ACYPI004913-RA, ACYPI082565-RA
GO:0009199	ribonucleoside triphosphate metabolic process	P	0.580994	0.013314	33	192	1075	9921	over	ACYPI007985-RA, ACYPI082438-RA, ACYPI073683-RA, ACYPI087744-RA, ACYPI005579-RA, ACYPI000875-RA, ACYPI070462-RA, ACYPI000260-RA, ACYPI27881-RA, ACYPI062035-RA, ACYPI080962-RA, ACYPI060671-RA, ACYPI071135-RA, ACYPI073490-RA, ACYPI087556-RA, ACYPI086716-RA, ACYPI063471-RA, ACYPI009239-RA, ACYPI22195-RA, ACYPI072805-RA, ACYPI071359-RA, ACYPI004991-RA, ACYPI066505-RA, ACYPI068539-RA, ACYPI003966-RA, A…	ACYPI081119-RA, ACYPI085000-RA, ACYPI004024-RA, ACYPI088527-RA, ACYPI089384-RA, ACYPI003783-RA, ACYPI067116-RA, ACYPI007708-RA, ACYPI001596-RA, ACYPI066725-RA, ACYPI007503-RA, ACYPI003432-RA, ACYPI005304-RA, ACYPI007241-RA, ACYPI004431-RA, ACYPI084024-RA, ACYPI062510-RA, ACYPI003532-RA, ACYPI003701-RA, ACYPI007908-RA, ACYPI009652-RA, ACYPI002537-RA, ACYPI007260-RA, ACYPI001071-RA, ACYPI002287-RA,…
GO:0000271	polysaccharide biosynthetic process	P	0.591779	0.0136304	7	20	1101	10093	over	ACYPI086677-RA, ACYPI087058-RA, ACYPI066122-RA, ACYPI009796-RA, ACYPI31138-RA, ACYPI073283-RA, ACYPI073161-RA	ACYPI005374-RA, ACYPI005023-RA, ACYPI004851-RA, ACYPI067736-RA, ACYPI008338-RA, ACYPI003744-RA, ACYPI009105-RA, ACYPI000206-RA, ACYPI008556-RA, ACYPI005202-RA, ACYPI073700-RA, ACYPI009879-RA, ACYPI007229-RA, ACYPI005676-RA, ACYPI004621-RA, ACYPI081008-RA, ACYPI009196-RA, ACYPI002677-RA, ACYPI000523-RA, ACYPI006932-RA
GO:0009141	nucleoside triphosphate metabolic process	P	0.611862	0.0141645	33	193	1075	9920	over	ACYPI007985-RA, ACYPI082438-RA, ACYPI073683-RA, ACYPI087744-RA, ACYPI005579-RA, ACYPI000875-RA, ACYPI070462-RA, ACYPI000260-RA, ACYPI27881-RA, ACYPI062035-RA, ACYPI080962-RA, ACYPI060671-RA, ACYPI071135-RA, ACYPI073490-RA, ACYPI087556-RA, ACYPI086716-RA, ACYPI063471-RA, ACYPI009239-RA, ACYPI22195-RA, ACYPI072805-RA, ACYPI071359-RA, ACYPI004991-RA, ACYPI066505-RA, ACYPI068539-RA, ACYPI003966-RA, A…	ACYPI081119-RA, ACYPI085000-RA, ACYPI004024-RA, ACYPI088527-RA, ACYPI089384-RA, ACYPI003783-RA, ACYPI067116-RA, ACYPI007708-RA, ACYPI001596-RA, ACYPI066725-RA, ACYPI007503-RA, ACYPI003432-RA, ACYPI005304-RA, ACYPI007241-RA, ACYPI004431-RA, ACYPI084024-RA, ACYPI062510-RA, ACYPI003532-RA, ACYPI002199-RA, ACYPI003701-RA, ACYPI007908-RA, ACYPI009652-RA, ACYPI002537-RA, ACYPI007260-RA, ACYPI001071-RA,…
GO:0009166	nucleotide catabolic process	P	0.622825	0.0144911	28	157	1080	9956	over	ACYPI007985-RA, ACYPI082438-RA, ACYPI073683-RA, ACYPI087744-RA, ACYPI005579-RA, ACYPI070462-RA, ACYPI000260-RA, ACYPI27881-RA, ACYPI062035-RA, ACYPI080962-RA, ACYPI060671-RA, ACYPI071135-RA, ACYPI073490-RA, ACYPI087556-RA, ACYPI063471-RA, ACYPI009239-RA, ACYPI071359-RA, ACYPI004991-RA, ACYPI066505-RA, ACYPI068539-RA, ACYPI003966-RA, ACYPI081153-RA, ACYPI065037-RA, ACYPI009138-RA, ACYPI003589-RA, …	ACYPI081119-RA, ACYPI004024-RA, ACYPI23394-RA, ACYPI089384-RA, ACYPI003783-RA, ACYPI067116-RA, ACYPI007708-RA, ACYPI001596-RA, ACYPI007503-RA, ACYPI003432-RA, ACYPI007241-RA, ACYPI084024-RA, ACYPI062510-RA, ACYPI003532-RA, ACYPI003701-RA, ACYPI007908-RA, ACYPI009652-RA, ACYPI002537-RA, ACYPI001071-RA, ACYPI007610-RA, ACYPI001691-RA, ACYPI006058-RA, ACYPI069585-RA, ACYPI006735-RA, ACYPI006711-RA, …
GO:0022900	electron transport chain	P	0.634308	0.0149632	11	43	1097	10070	over	ACYPI40001-RA, ACYPI000205-RA, ACYPI31567-RA, ACYPI068371-RA, ACYPI082061-RA, ACYPI25621-RA, ACYPI010196-RA, ACYPI001704-RA, ACYPI062243-RA, ACYPI001939-RA, ACYPI008219-RA	ACYPI000038-RA, ACYPI004031-RA, ACYPI007184-RA, ACYPI006180-RA, ACYPI004211-RA, ACYPI007810-RA, ACYPI009382-RA, ACYPI007884-RA, ACYPI003736-RA, ACYPI003204-RA, ACYPI002512-RA, ACYPI069860-RA, ACYPI007688-RA, ACYPI001475-RA, ACYPI004854-RA, ACYPI086102-RA, ACYPI009829-RA, ACYPI007413-RA, ACYPI007401-RA, ACYPI53965-RA, ACYPI008382-RA, ACYPI000112-RA, ACYPI006206-RA, ACYPI010216-RA, ACYPI004221-RA, …
GO:0015145	monosaccharide transmembrane transporter activity	F	0.634308	0.0152774	3	3	1105	10110	over	ACYPI069219-RA, ACYPI28765-RA, ACYPI089369-RA	ACYPI009720-RA, ACYPI006457-RA, ACYPI005975-RA
GO:0000724	double-strand break repair via homologous recombination	P	0.634308	0.0152774	3	3	1105	10110	over	ACYPI34384-RA, ACYPI008482-RA, ACYPI000564-RA	ACYPI007135-RA, ACYPI007180-RA, ACYPI085556-RA
GO:0000725	recombinational repair	P	0.634308	0.0152774	3	3	1105	10110	over	ACYPI34384-RA, ACYPI008482-RA, ACYPI000564-RA	ACYPI007135-RA, ACYPI007180-RA, ACYPI085556-RA
GO:0008216	spermidine metabolic process	P	0.634308	0.0152774	3	3	1105	10110	over	ACYPI000007-RA, ACYPI061664-RA, ACYPI001561-RA	ACYPI009137-RA, ACYPI005973-RA, ACYPI006984-RA
GO:0043022	ribosome binding	F	0.634308	0.0152774	3	3	1105	10110	over	ACYPI000712-RA, ACYPI002632-RA, ACYPI010006-RA	ACYPI000023-RA, ACYPI006482-RA, ACYPI002176-RA
GO:0006595	polyamine metabolic process	P	0.634308	0.0152774	3	3	1105	10110	over	ACYPI000007-RA, ACYPI061664-RA, ACYPI001561-RA	ACYPI009137-RA, ACYPI005973-RA, ACYPI006984-RA
GO:0046961	proton-transporting ATPase activity, rotational mechanism	F	0.661356	0.0160835	5	11	1103	10102	over	ACYPI000082-RA, ACYPI071152-RA, ACYPI009898-RA, ACYPI22195-RA, ACYPI000049-RA	ACYPI088527-RA, ACYPI007021-RA, ACYPI084448-RA, ACYPI000083-RA, ACYPI002312-RA, ACYPI006090-RA, ACYPI005638-RA, ACYPI000061-RA, ACYPI010077-RA, ACYPI002584-RA, ACYPI000053-RA
GO:0009306	protein secretion	P	0.661356	0.0160835	5	11	1103	10102	over	ACYPI085279-RA, ACYPI008398-RA, ACYPI065621-RA, ACYPI20256-RA, ACYPI070449-RA	ACYPI088296-RA, ACYPI007477-RA, ACYPI43103-RA, ACYPI51943-RA, ACYPI51146-RA, ACYPI000995-RA, ACYPI005152-RA, ACYPI088248-RA, ACYPI006991-RA, ACYPI009276-RA, ACYPI001622-RA
GO:0044264	cellular polysaccharide metabolic process	P	0.681974	0.0166646	7	21	1101	10092	over	ACYPI085238-RA, ACYPI086677-RA, ACYPI087058-RA, ACYPI066122-RA, ACYPI008685-RA, ACYPI073283-RA, ACYPI073161-RA	ACYPI005374-RA, ACYPI005023-RA, ACYPI067736-RA, ACYPI001125-RA, ACYPI082244-RA, ACYPI000206-RA, ACYPI000056-RA, ACYPI073825-RA, ACYPI008556-RA, ACYPI005202-RA, ACYPI37098-RA, ACYPI073700-RA, ACYPI009879-RA, ACYPI007229-RA, ACYPI005676-RA, ACYPI081008-RA, ACYPI009196-RA, ACYPI002677-RA, ACYPI000523-RA, ACYPI006932-RA, ACYPI54630-RA
GO:0006310	DNA recombination	P	0.695388	0.0170737	10	38	1098	10075	over	ACYPI082608-RA, ACYPI001267-RA, ACYPI55059-RA, ACYPI34384-RA, ACYPI008482-RA, ACYPI24707-RA, ACYPI55938-RA, ACYPI068924-RA, ACYPI069493-RA, ACYPI000564-RA	ACYPI081119-RA, ACYPI008927-RA, ACYPI009938-RA, ACYPI066651-RA, ACYPI005628-RA, ACYPI082721-RA, ACYPI21320-RA, ACYPI007221-RA, ACYPI000872-RA, ACYPI065617-RA, ACYPI007941-RA, ACYPI43630-RA, ACYPI005480-RA, ACYPI081187-RA, ACYPI002216-RA, ACYPI089394-RA, ACYPI067088-RA, ACYPI004007-RA, ACYPI53237-RA, ACYPI081050-RA, ACYPI000763-RA, ACYPI065830-RA, ACYPI008724-RA, ACYPI47485-RA, ACYPI088724-RA, ACY…
GO:0002758	innate immune response-activating signal transduction	P	0.700768	0.0176974	4	7	1104	10106	over	ACYPI47192-RA, ACYPI008411-RA, ACYPI066032-RA, ACYPI003844-RA	ACYPI000076-RA, ACYPI005993-RA, ACYPI006580-RA, ACYPI064888-RA, ACYPI002470-RA, ACYPI001063-RA, ACYPI088085-RA
GO:0003684	damaged DNA binding	F	0.700768	0.0176974	4	7	1104	10106	over	ACYPI34384-RA, ACYPI087771-RA, ACYPI000110-RA, ACYPI008482-RA	ACYPI085523-RA, ACYPI081187-RA, ACYPI002216-RA, ACYPI006888-RA, ACYPI001936-RA, ACYPI087994-RA, ACYPI000077-RA
GO:0043021	ribonucleoprotein binding	F	0.700768	0.0176974	4	7	1104	10106	over	ACYPI000712-RA, ACYPI009655-RA, ACYPI002632-RA, ACYPI010006-RA	ACYPI009644-RA, ACYPI001882-RA, ACYPI000023-RA, ACYPI006482-RA, ACYPI008354-RA, ACYPI002176-RA, ACYPI007139-RA
GO:0002218	activation of innate immune response	P	0.700768	0.0176974	4	7	1104	10106	over	ACYPI47192-RA, ACYPI008411-RA, ACYPI066032-RA, ACYPI003844-RA	ACYPI000076-RA, ACYPI005993-RA, ACYPI006580-RA, ACYPI064888-RA, ACYPI002470-RA, ACYPI001063-RA, ACYPI088085-RA
GO:0002221	pattern recognition receptor signaling pathway	P	0.700768	0.0176974	4	7	1104	10106	over	ACYPI47192-RA, ACYPI008411-RA, ACYPI066032-RA, ACYPI003844-RA	ACYPI000076-RA, ACYPI005993-RA, ACYPI006580-RA, ACYPI064888-RA, ACYPI002470-RA, ACYPI001063-RA, ACYPI088085-RA
GO:0006664	glycolipid metabolic process	P	0.700768	0.0176974	4	7	1104	10106	over	ACYPI50534-RA, ACYPI41599-RA, ACYPI066122-RA, ACYPI073283-RA	ACYPI009340-RA, ACYPI50513-RA, ACYPI002729-RA, ACYPI002630-RA, ACYPI000123-RA, ACYPI006328-RA, ACYPI085956-RA
GO:0006732	coenzyme metabolic process	P	0.70844	0.017974	17	83	1091	10030	over	ACYPI061838-RA, ACYPI081296-RA, ACYPI003581-RA, ACYPI089319-RA, ACYPI087996-RA, ACYPI006695-RA, ACYPI004520-RA, ACYPI003157-RA, ACYPI003519-RA, ACYPI000582-RA, ACYPI000898-RA, ACYPI34837-RA, ACYPI081757-RA, ACYPI072428-RA, ACYPI067253-RA, ACYPI073740-RA, ACYPI44505-RA	ACYPI007258-RA, ACYPI005374-RA, ACYPI003625-RA, ACYPI003871-RA, ACYPI003918-RA, ACYPI000045-RA, ACYPI080380-RA, ACYPI006180-RA, ACYPI006928-RA, ACYPI063321-RA, ACYPI081660-RA, ACYPI009606-RA, ACYPI008195-RA, ACYPI086747-RA, ACYPI005385-RA, ACYPI004750-RA, ACYPI061797-RA, ACYPI003467-RA, ACYPI004297-RA, ACYPI44069-RA, ACYPI008552-RA, ACYPI007884-RA, ACYPI004816-RA, ACYPI080460-RA, ACYPI006727-RA, …
GO:0044248	cellular catabolic process	P	0.739444	0.0188471	60	406	1048	9707	over	ACYPI007985-RA, ACYPI002587-RA, ACYPI007595-RA, ACYPI082438-RA, ACYPI073683-RA, ACYPI000810-RA, ACYPI086018-RA, ACYPI24828-RA, ACYPI087744-RA, ACYPI006903-RA, ACYPI005579-RA, ACYPI089458-RA, ACYPI003581-RA, ACYPI003488-RA, ACYPI006695-RA, ACYPI004520-RA, ACYPI008479-RA, ACYPI070462-RA, ACYPI080821-RA, ACYPI070730-RA, ACYPI003227-RA, ACYPI000260-RA, ACYPI066623-RA, ACYPI27881-RA, ACYPI004276-RA, A…	ACYPI000072-RA, ACYPI081119-RA, ACYPI000060-RA, ACYPI003921-RA, ACYPI007258-RA, ACYPI38476-RA, ACYPI32287-RA, ACYPI066940-RA, ACYPI088842-RA, ACYPI006178-RA, ACYPI001045-RA, ACYPI004024-RA, ACYPI004243-RA, ACYPI003864-RA, ACYPI001021-RA, ACYPI087266-RA, ACYPI087459-RA, ACYPI50513-RA, ACYPI23394-RA, ACYPI089384-RA, ACYPI001157-RA, ACYPI003783-RA, ACYPI067116-RA, ACYPI009001-RA, ACYPI53898-RA, ACYP…
GO:0072523		N	0.748007	0.0192402	27	154	1081	9959	over	ACYPI007985-RA, ACYPI082438-RA, ACYPI073683-RA, ACYPI087744-RA, ACYPI005579-RA, ACYPI070462-RA, ACYPI000260-RA, ACYPI27881-RA, ACYPI062035-RA, ACYPI080962-RA, ACYPI060671-RA, ACYPI071135-RA, ACYPI073490-RA, ACYPI087556-RA, ACYPI063471-RA, ACYPI009239-RA, ACYPI071359-RA, ACYPI004991-RA, ACYPI066505-RA, ACYPI068539-RA, ACYPI003966-RA, ACYPI081153-RA, ACYPI065037-RA, ACYPI003589-RA, ACYPI067206-RA, …	ACYPI081119-RA, ACYPI004024-RA, ACYPI089384-RA, ACYPI003783-RA, ACYPI067116-RA, ACYPI007708-RA, ACYPI001596-RA, ACYPI007503-RA, ACYPI003432-RA, ACYPI007241-RA, ACYPI084024-RA, ACYPI062510-RA, ACYPI003532-RA, ACYPI003701-RA, ACYPI007908-RA, ACYPI009652-RA, ACYPI002537-RA, ACYPI001071-RA, ACYPI007610-RA, ACYPI001691-RA, ACYPI006058-RA, ACYPI069585-RA, ACYPI006735-RA, ACYPI006711-RA, ACYPI008357-RA,…
GO:0006195	purine nucleotide catabolic process	P	0.748007	0.0192402	27	154	1081	9959	over	ACYPI007985-RA, ACYPI082438-RA, ACYPI073683-RA, ACYPI087744-RA, ACYPI005579-RA, ACYPI070462-RA, ACYPI000260-RA, ACYPI27881-RA, ACYPI062035-RA, ACYPI080962-RA, ACYPI060671-RA, ACYPI071135-RA, ACYPI073490-RA, ACYPI087556-RA, ACYPI063471-RA, ACYPI009239-RA, ACYPI071359-RA, ACYPI004991-RA, ACYPI066505-RA, ACYPI068539-RA, ACYPI003966-RA, ACYPI081153-RA, ACYPI065037-RA, ACYPI003589-RA, ACYPI067206-RA, …	ACYPI081119-RA, ACYPI004024-RA, ACYPI089384-RA, ACYPI003783-RA, ACYPI067116-RA, ACYPI007708-RA, ACYPI001596-RA, ACYPI007503-RA, ACYPI003432-RA, ACYPI007241-RA, ACYPI084024-RA, ACYPI062510-RA, ACYPI003532-RA, ACYPI003701-RA, ACYPI007908-RA, ACYPI009652-RA, ACYPI002537-RA, ACYPI001071-RA, ACYPI007610-RA, ACYPI001691-RA, ACYPI006058-RA, ACYPI069585-RA, ACYPI006735-RA, ACYPI006711-RA, ACYPI008357-RA,…
GO:0009309	amine biosynthetic process	P	0.753159	0.0194662	14	64	1094	10049	over	ACYPI006676-RA, ACYPI083278-RA, ACYPI000007-RA, ACYPI073674-RA, ACYPI067886-RA, ACYPI002632-RA, ACYPI061664-RA, ACYPI067202-RA, ACYPI069163-RA, ACYPI066498-RA, ACYPI000898-RA, ACYPI50284-RA, ACYPI068453-RA, ACYPI001561-RA	ACYPI001577-RA, ACYPI41749-RA, ACYPI005374-RA, ACYPI004243-RA, ACYPI008997-RA, ACYPI001157-RA, ACYPI073884-RA, ACYPI008372-RA, ACYPI009137-RA, ACYPI086879-RA, ACYPI000665-RA, ACYPI006566-RA, ACYPI002263-RA, ACYPI006239-RA, ACYPI069703-RA, ACYPI008660-RA, ACYPI070346-RA, ACYPI003009-RA, ACYPI008421-RA, ACYPI009601-RA, ACYPI082156-RA, ACYPI071169-RA, ACYPI082506-RA, ACYPI064683-RA, ACYPI000919-RA, …
GO:0018130	heterocycle biosynthetic process	P	0.753159	0.0195489	26	147	1082	9966	over	ACYPI061838-RA, ACYPI006676-RA, ACYPI43086-RA, ACYPI000875-RA, ACYPI089319-RA, ACYPI003488-RA, ACYPI087996-RA, ACYPI081723-RA, ACYPI083507-RA, ACYPI009883-RA, ACYPI067886-RA, ACYPI073803-RA, ACYPI009936-RA, ACYPI009768-RA, ACYPI086716-RA, ACYPI069163-RA, ACYPI22195-RA, ACYPI086334-RA, ACYPI072805-RA, ACYPI53427-RA, ACYPI000049-RA, ACYPI083461-RA, ACYPI067543-RA, ACYPI081532-RA, ACYPI067253-RA, AC…	ACYPI23294-RA, ACYPI085000-RA, ACYPI005374-RA, ACYPI001045-RA, ACYPI088527-RA, ACYPI22688-RA, ACYPI006616-RA, ACYPI001958-RA, ACYPI005304-RA, ACYPI004431-RA, ACYPI37507-RA, ACYPI007107-RA, ACYPI080380-RA, ACYPI000665-RA, ACYPI000460-RA, ACYPI007260-RA, ACYPI002287-RA, ACYPI002263-RA, ACYPI007307-RA, ACYPI000052-RA, ACYPI007021-RA, ACYPI070346-RA, ACYPI006573-RA, ACYPI48475-RA, ACYPI008614-RA, ACY…
GO:0055085	transmembrane transport	P	0.757459	0.019749	41	259	1067	9854	over	ACYPI007985-RA, ACYPI082438-RA, ACYPI073683-RA, ACYPI000082-RA, ACYPI000875-RA, ACYPI35445-RA, ACYPI085525-RA, ACYPI086189-RA, ACYPI089227-RA, ACYPI080506-RA, ACYPI007138-RA, ACYPI069201-RA, ACYPI071152-RA, ACYPI080962-RA, ACYPI010094-RA, ACYPI50129-RA, ACYPI006604-RA, ACYPI086849-RA, ACYPI087556-RA, ACYPI27909-RA, ACYPI20256-RA, ACYPI083161-RA, ACYPI003655-RA, ACYPI068841-RA, ACYPI009898-RA, ACY…	ACYPI007077-RA, ACYPI002633-RA, ACYPI085000-RA, ACYPI008558-RA, ACYPI082460-RA, ACYPI000627-RA, ACYPI004899-RA, ACYPI001980-RA, ACYPI088527-RA, ACYPI000861-RA, ACYPI000365-RA, ACYPI009996-RA, ACYPI24682-RA, ACYPI007141-RA, ACYPI008610-RA, ACYPI56660-RA, ACYPI006693-RA, ACYPI36534-RA, ACYPI005304-RA, ACYPI004467-RA, ACYPI064965-RA, ACYPI084024-RA, ACYPI003170-RA, ACYPI000114-RA, ACYPI084217-RA, AC…
GO:0016741	transferase activity, transferring one-carbon groups	F	0.779711	0.0204377	21	112	1087	10001	over	ACYPI063366-RA, ACYPI24828-RA, ACYPI083278-RA, ACYPI004839-RA, ACYPI073173-RA, ACYPI083507-RA, ACYPI086535-RA, ACYPI001521-RA, ACYPI069011-RA, ACYPI080579-RA, ACYPI001604-RA, ACYPI081757-RA, ACYPI067204-RA, ACYPI25174-RA, ACYPI069200-RA, ACYPI087018-RA, ACYPI061073-RA, ACYPI37074-RA, ACYPI003589-RA, ACYPI083817-RA, ACYPI003345-RA	ACYPI002814-RA, ACYPI005309-RA, ACYPI073176-RA, ACYPI006178-RA, ACYPI087266-RA, ACYPI005982-RA, ACYPI061411-RA, ACYPI007019-RA, ACYPI001910-RA, ACYPI29745-RA, ACYPI065895-RA, ACYPI009969-RA, ACYPI084167-RA, ACYPI008614-RA, ACYPI52578-RA, ACYPI001588-RA, ACYPI003062-RA, ACYPI55972-RA, ACYPI41724-RA, ACYPI007696-RA, ACYPI008919-RA, ACYPI082156-RA, ACYPI001020-RA, ACYPI000557-RA, ACYPI29294-RA, ACYP…
GO:0006139	nucleobase, nucleoside, nucleotide and nucleic acid metabolic process	P	0.779711	0.0205683	213	1691	895	8422	over	ACYPI007985-RA, ACYPI32865-RA, ACYPI080381-RA, ACYPI082438-RA, ACYPI006780-RA, ACYPI063366-RA, ACYPI53966-RA, ACYPI008133-RA, ACYPI080055-RA, ACYPI073683-RA, ACYPI48685-RA, ACYPI080294-RA, ACYPI009531-RA, ACYPI000810-RA, ACYPI086018-RA, ACYPI069698-RA, ACYPI003673-RA, ACYPI087744-RA, ACYPI005579-RA, ACYPI006245-RA, ACYPI082608-RA, ACYPI067249-RA, ACYPI068078-RA, ACYPI25056-RA, ACYPI009287-RA, ACY…	ACYPI000072-RA, ACYPI061166-RA, ACYPI081119-RA, ACYPI087154-RA, ACYPI072830-RA, ACYPI004968-RA, ACYPI085000-RA, ACYPI28822-RA, ACYPI000060-RA, ACYPI46291-RA, ACYPI003921-RA, ACYPI004763-RA, ACYPI073660-RA, ACYPI084840-RA, ACYPI005374-RA, ACYPI21591-RA, ACYPI32287-RA, ACYPI080793-RA, ACYPI009872-RA, ACYPI001057-RA, ACYPI000434-RA, ACYPI086486-RA, ACYPI071280-RA, ACYPI003683-RA, ACYPI086281-RA, ACY…
GO:0002757	immune response-activating signal transduction	P	0.779711	0.0209734	5	12	1103	10101	over	ACYPI47192-RA, ACYPI008411-RA, ACYPI20256-RA, ACYPI066032-RA, ACYPI003844-RA	ACYPI000076-RA, ACYPI005993-RA, ACYPI006580-RA, ACYPI064888-RA, ACYPI002470-RA, ACYPI001063-RA, ACYPI51146-RA, ACYPI002142-RA, ACYPI088248-RA, ACYPI36951-RA, ACYPI088085-RA, ACYPI004294-RA
GO:0002764	immune response-regulating signaling pathway	P	0.779711	0.0209734	5	12	1103	10101	over	ACYPI47192-RA, ACYPI008411-RA, ACYPI20256-RA, ACYPI066032-RA, ACYPI003844-RA	ACYPI000076-RA, ACYPI005993-RA, ACYPI006580-RA, ACYPI064888-RA, ACYPI002470-RA, ACYPI001063-RA, ACYPI51146-RA, ACYPI002142-RA, ACYPI088248-RA, ACYPI36951-RA, ACYPI088085-RA, ACYPI004294-RA
GO:0046933	hydrogen ion transporting ATP synthase activity, rotational mechanism	F	0.779711	0.0209734	5	12	1103	10101	over	ACYPI000082-RA, ACYPI009898-RA, ACYPI22195-RA, ACYPI072805-RA, ACYPI000049-RA	ACYPI088527-RA, ACYPI000052-RA, ACYPI007021-RA, ACYPI084448-RA, ACYPI006090-RA, ACYPI005638-RA, ACYPI000030-RA, ACYPI000061-RA, ACYPI010077-RA, ACYPI002584-RA, ACYPI003545-RA, ACYPI000053-RA
GO:0002253	activation of immune response	P	0.779711	0.0209734	5	12	1103	10101	over	ACYPI47192-RA, ACYPI008411-RA, ACYPI20256-RA, ACYPI066032-RA, ACYPI003844-RA	ACYPI000076-RA, ACYPI005993-RA, ACYPI006580-RA, ACYPI064888-RA, ACYPI002470-RA, ACYPI001063-RA, ACYPI51146-RA, ACYPI002142-RA, ACYPI088248-RA, ACYPI36951-RA, ACYPI088085-RA, ACYPI004294-RA
GO:0015294	solute:cation symporter activity	F	0.779711	0.0212408	6	17	1102	10096	over	ACYPI008249-RA, ACYPI007138-RA, ACYPI009891-RA, ACYPI081360-RA, ACYPI068841-RA, ACYPI008852-RA	ACYPI006809-RA, ACYPI38406-RA, ACYPI006681-RA, ACYPI065048-RA, ACYPI000507-RA, ACYPI008660-RA, ACYPI003286-RA, ACYPI080057-RA, ACYPI071168-RA, ACYPI008179-RA, ACYPI001274-RA, ACYPI003196-RA, ACYPI009916-RA, ACYPI009280-RA, ACYPI001053-RA, ACYPI002345-RA, ACYPI007408-RA
GO:0014070	response to organic cyclic substance	P	0.779711	0.0212408	6	17	1102	10096	over	ACYPI084637-RA, ACYPI008479-RA, ACYPI002138-RA, ACYPI20256-RA, ACYPI52551-RA, ACYPI002668-RA	ACYPI087127-RA, ACYPI009325-RA, ACYPI004812-RA, ACYPI008660-RA, ACYPI009601-RA, ACYPI009532-RA, ACYPI001390-RA, ACYPI008876-RA, ACYPI070264-RA, ACYPI004396-RA, ACYPI088248-RA, ACYPI003196-RA, ACYPI007717-RA, ACYPI009380-RA, ACYPI002665-RA, ACYPI000015-RA, ACYPI34905-RA
GO:0008654	phospholipid biosynthetic process	P	0.779711	0.0212408	6	17	1102	10096	over	ACYPI061204-RA, ACYPI003464-RA, ACYPI066122-RA, ACYPI065142-RA, ACYPI073283-RA, ACYPI51116-RA	ACYPI50513-RA, ACYPI000641-RA, ACYPI009613-RA, ACYPI009725-RA, ACYPI001833-RA, ACYPI50555-RA, ACYPI001683-RA, ACYPI001876-RA, ACYPI007075-RA, ACYPI066904-RA, ACYPI006013-RA, ACYPI001350-RA, ACYPI004169-RA, ACYPI006432-RA, ACYPI006105-RA, ACYPI002966-RA, ACYPI006624-RA
GO:0016620	oxidoreductase activity, acting on the aldehyde or oxo group of donors, NAD or NADP as acceptor	F	0.779711	0.0212408	6	17	1102	10096	over	ACYPI064224-RA, ACYPI009769-RA, ACYPI067137-RA, ACYPI082328-RA, ACYPI084844-RA, ACYPI065888-RA	ACYPI002318-RA, ACYPI002063-RA, ACYPI29201-RA, ACYPI000665-RA, ACYPI003925-RA, ACYPI009148-RA, ACYPI009329-RA, ACYPI22348-RA, ACYPI061646-RA, ACYPI008933-RA, ACYPI009274-RA, ACYPI088683-RA, ACYPI008700-RA, ACYPI083727-RA, ACYPI000430-RA, ACYPI004175-RA, ACYPI081141-RA
GO:0009055	electron carrier activity	F	0.788919	0.0215839	14	65	1094	10048	over	ACYPI29300-RA, ACYPI40001-RA, ACYPI005113-RA, ACYPI42897-RA, ACYPI006903-RA, ACYPI006695-RA, ACYPI068371-RA, ACYPI003519-RA, ACYPI001632-RA, ACYPI082811-RA, ACYPI082061-RA, ACYPI004407-RA, ACYPI006947-RA, ACYPI084844-RA	ACYPI000761-RA, ACYPI001758-RA, ACYPI000639-RA, ACYPI008477-RA, ACYPI086123-RA, ACYPI008746-RA, ACYPI004031-RA, ACYPI084224-RA, ACYPI001195-RA, ACYPI000233-RA, ACYPI071272-RA, ACYPI000619-RA, ACYPI007810-RA, ACYPI088438-RA, ACYPI085586-RA, ACYPI005227-RA, ACYPI002990-RA, ACYPI072433-RA, ACYPI010029-RA, ACYPI009382-RA, ACYPI008926-RA, ACYPI073048-RA, ACYPI004804-RA, ACYPI000032-RA, ACYPI084304-RA,…
GO:0009187	cyclic nucleotide metabolic process	P	0.789018	0.0217657	8	28	1100	10085	over	ACYPI073429-RA, ACYPI009768-RA, ACYPI29125-RA, ACYPI53427-RA, ACYPI082523-RA, ACYPI082041-RA, ACYPI084920-RA, ACYPI23835-RA	ACYPI001958-RA, ACYPI37507-RA, ACYPI007107-RA, ACYPI009601-RA, ACYPI008049-RA, ACYPI000476-RA, ACYPI002899-RA, ACYPI008695-RA, ACYPI005107-RA, ACYPI004015-RA, ACYPI54606-RA, ACYPI001901-RA, ACYPI002900-RA, ACYPI001799-RA, ACYPI003950-RA, ACYPI085680-RA, ACYPI000505-RA, ACYPI001481-RA, ACYPI51052-RA, ACYPI084114-RA, ACYPI34964-RA, ACYPI006136-RA, ACYPI007779-RA, ACYPI060229-RA, ACYPI009560-RA, ACY…
GO:0008610	lipid biosynthetic process	P	0.789018	0.0218539	18	92	1090	10021	over	ACYPI061204-RA, ACYPI003464-RA, ACYPI50534-RA, ACYPI084678-RA, ACYPI087058-RA, ACYPI081723-RA, ACYPI009883-RA, ACYPI41599-RA, ACYPI083240-RA, ACYPI066122-RA, ACYPI065142-RA, ACYPI060898-RA, ACYPI084997-RA, ACYPI001417-RA, ACYPI003557-RA, ACYPI073283-RA, ACYPI073161-RA, ACYPI51116-RA	ACYPI003921-RA, ACYPI000410-RA, ACYPI009340-RA, ACYPI50513-RA, ACYPI000715-RA, ACYPI002857-RA, ACYPI003444-RA, ACYPI009020-RA, ACYPI004098-RA, ACYPI000460-RA, ACYPI008958-RA, ACYPI000641-RA, ACYPI56633-RA, ACYPI007407-RA, ACYPI002475-RA, ACYPI009613-RA, ACYPI009725-RA, ACYPI001833-RA, ACYPI082256-RA, ACYPI083009-RA, ACYPI009813-RA, ACYPI50555-RA, ACYPI084047-RA, ACYPI001683-RA, ACYPI001876-RA, AC…
GO:0034637	cellular carbohydrate biosynthetic process	P	0.789018	0.0224147	9	34	1099	10079	over	ACYPI081319-RA, ACYPI086677-RA, ACYPI087058-RA, ACYPI066122-RA, ACYPI000582-RA, ACYPI073421-RA, ACYPI073283-RA, ACYPI073161-RA, ACYPI007507-RA	ACYPI005374-RA, ACYPI004243-RA, ACYPI005023-RA, ACYPI067736-RA, ACYPI003282-RA, ACYPI003009-RA, ACYPI082244-RA, ACYPI000206-RA, ACYPI008552-RA, ACYPI006727-RA, ACYPI004508-RA, ACYPI008556-RA, ACYPI005202-RA, ACYPI002416-RA, ACYPI002404-RA, ACYPI007005-RA, ACYPI073700-RA, ACYPI009879-RA, ACYPI007229-RA, ACYPI000405-RA, ACYPI004226-RA, ACYPI004169-RA, ACYPI005676-RA, ACYPI006105-RA, ACYPI001015-RA,…
GO:0022904	respiratory electron transport chain	P	0.789018	0.0224147	9	34	1099	10079	over	ACYPI40001-RA, ACYPI000205-RA, ACYPI31567-RA, ACYPI25621-RA, ACYPI010196-RA, ACYPI001704-RA, ACYPI062243-RA, ACYPI001939-RA, ACYPI008219-RA	ACYPI000038-RA, ACYPI004031-RA, ACYPI007184-RA, ACYPI006180-RA, ACYPI004211-RA, ACYPI007810-RA, ACYPI009382-RA, ACYPI007884-RA, ACYPI003736-RA, ACYPI003204-RA, ACYPI069860-RA, ACYPI007688-RA, ACYPI001475-RA, ACYPI009829-RA, ACYPI007401-RA, ACYPI008382-RA, ACYPI000112-RA, ACYPI006206-RA, ACYPI010216-RA, ACYPI004221-RA, ACYPI001655-RA, ACYPI001259-RA, ACYPI009103-RA, ACYPI000104-RA, ACYPI000543-RA,…
GO:0046394	carboxylic acid biosynthetic process	P	0.789018	0.0238698	14	66	1094	10047	over	ACYPI006676-RA, ACYPI083278-RA, ACYPI084678-RA, ACYPI073674-RA, ACYPI067886-RA, ACYPI083240-RA, ACYPI002632-RA, ACYPI067202-RA, ACYPI069163-RA, ACYPI066498-RA, ACYPI003557-RA, ACYPI000898-RA, ACYPI068453-RA, ACYPI001561-RA	ACYPI001577-RA, ACYPI005374-RA, ACYPI004243-RA, ACYPI008997-RA, ACYPI001157-RA, ACYPI073884-RA, ACYPI003444-RA, ACYPI008372-RA, ACYPI000665-RA, ACYPI006566-RA, ACYPI002263-RA, ACYPI006239-RA, ACYPI007407-RA, ACYPI003009-RA, ACYPI008421-RA, ACYPI009601-RA, ACYPI082156-RA, ACYPI071169-RA, ACYPI000919-RA, ACYPI082256-RA, ACYPI083009-RA, ACYPI084047-RA, ACYPI004816-RA, ACYPI006727-RA, ACYPI004666-RA,…
GO:0016053	organic acid biosynthetic process	P	0.789018	0.0238698	14	66	1094	10047	over	ACYPI006676-RA, ACYPI083278-RA, ACYPI084678-RA, ACYPI073674-RA, ACYPI067886-RA, ACYPI083240-RA, ACYPI002632-RA, ACYPI067202-RA, ACYPI069163-RA, ACYPI066498-RA, ACYPI003557-RA, ACYPI000898-RA, ACYPI068453-RA, ACYPI001561-RA	ACYPI001577-RA, ACYPI005374-RA, ACYPI004243-RA, ACYPI008997-RA, ACYPI001157-RA, ACYPI073884-RA, ACYPI003444-RA, ACYPI008372-RA, ACYPI000665-RA, ACYPI006566-RA, ACYPI002263-RA, ACYPI006239-RA, ACYPI007407-RA, ACYPI003009-RA, ACYPI008421-RA, ACYPI009601-RA, ACYPI082156-RA, ACYPI071169-RA, ACYPI000919-RA, ACYPI082256-RA, ACYPI083009-RA, ACYPI084047-RA, ACYPI004816-RA, ACYPI006727-RA, ACYPI004666-RA,…
GO:0042773	ATP synthesis coupled electron transport	P	0.789018	0.0241049	7	23	1101	10090	over	ACYPI000205-RA, ACYPI31567-RA, ACYPI25621-RA, ACYPI010196-RA, ACYPI001704-RA, ACYPI062243-RA, ACYPI008219-RA	ACYPI000038-RA, ACYPI004031-RA, ACYPI007184-RA, ACYPI004211-RA, ACYPI007810-RA, ACYPI009382-RA, ACYPI007688-RA, ACYPI009829-RA, ACYPI008382-RA, ACYPI000112-RA, ACYPI006206-RA, ACYPI004221-RA, ACYPI001655-RA, ACYPI009103-RA, ACYPI000104-RA, ACYPI000543-RA, ACYPI088994-RA, ACYPI068701-RA, ACYPI006832-RA, ACYPI082480-RA, ACYPI002841-RA, ACYPI000041-RA, ACYPI001441-RA
GO:0045089	positive regulation of innate immune response	P	0.789018	0.0245099	4	8	1104	10105	over	ACYPI47192-RA, ACYPI008411-RA, ACYPI066032-RA, ACYPI003844-RA	ACYPI000076-RA, ACYPI005993-RA, ACYPI006580-RA, ACYPI064888-RA, ACYPI002470-RA, ACYPI001063-RA, ACYPI006257-RA, ACYPI088085-RA
GO:0009066	aspartate family amino acid metabolic process	P	0.789018	0.0245099	4	8	1104	10105	over	ACYPI083278-RA, ACYPI067202-RA, ACYPI066498-RA, ACYPI000898-RA	ACYPI004243-RA, ACYPI005230-RA, ACYPI003009-RA, ACYPI008421-RA, ACYPI002479-RA, ACYPI006069-RA, ACYPI006933-RA, ACYPI004433-RA
GO:0031349	positive regulation of defense response	P	0.789018	0.0245099	4	8	1104	10105	over	ACYPI47192-RA, ACYPI008411-RA, ACYPI066032-RA, ACYPI003844-RA	ACYPI000076-RA, ACYPI005993-RA, ACYPI006580-RA, ACYPI064888-RA, ACYPI002470-RA, ACYPI001063-RA, ACYPI006257-RA, ACYPI088085-RA
GO:0034130	toll-like receptor 1 signaling pathway	P	0.789018	0.0247919	3	4	1105	10109	over	ACYPI47192-RA, ACYPI008411-RA, ACYPI066032-RA	ACYPI000076-RA, ACYPI064888-RA, ACYPI002470-RA, ACYPI001063-RA
GO:0034134	toll-like receptor 2 signaling pathway	P	0.789018	0.0247919	3	4	1105	10109	over	ACYPI47192-RA, ACYPI008411-RA, ACYPI066032-RA	ACYPI000076-RA, ACYPI064888-RA, ACYPI002470-RA, ACYPI001063-RA
GO:0034138	toll-like receptor 3 signaling pathway	P	0.789018	0.0247919	3	4	1105	10109	over	ACYPI47192-RA, ACYPI008411-RA, ACYPI066032-RA	ACYPI000076-RA, ACYPI064888-RA, ACYPI002470-RA, ACYPI001063-RA
GO:0034142	toll-like receptor 4 signaling pathway	P	0.789018	0.0247919	3	4	1105	10109	over	ACYPI47192-RA, ACYPI008411-RA, ACYPI066032-RA	ACYPI000076-RA, ACYPI064888-RA, ACYPI002470-RA, ACYPI001063-RA
GO:0051180	vitamin transport	P	0.789018	0.0247919	3	4	1105	10109	over	ACYPI007264-RA, ACYPI086849-RA, ACYPI009891-RA	ACYPI005159-RA, ACYPI006630-RA, ACYPI001053-RA, ACYPI007408-RA
GO:0002755	MyD88-dependent toll-like receptor signaling pathway	P	0.789018	0.0247919	3	4	1105	10109	over	ACYPI47192-RA, ACYPI008411-RA, ACYPI066032-RA	ACYPI000076-RA, ACYPI064888-RA, ACYPI002470-RA, ACYPI001063-RA
GO:0002756	MyD88-independent toll-like receptor signaling pathway	P	0.789018	0.0247919	3	4	1105	10109	over	ACYPI47192-RA, ACYPI008411-RA, ACYPI066032-RA	ACYPI000076-RA, ACYPI064888-RA, ACYPI002470-RA, ACYPI001063-RA
GO:0006098	pentose-phosphate shunt	P	0.789018	0.0247919	3	4	1105	10109	over	ACYPI000582-RA, ACYPI072428-RA, ACYPI073740-RA	ACYPI003871-RA, ACYPI008552-RA, ACYPI006727-RA, ACYPI009666-RA
GO:0009086	methionine biosynthetic process	P	0.789018	0.0247919	3	4	1105	10109	over	ACYPI083278-RA, ACYPI067202-RA, ACYPI000898-RA	ACYPI008421-RA, ACYPI002479-RA, ACYPI006069-RA, ACYPI006933-RA
GO:0006555	methionine metabolic process	P	0.789018	0.0247919	3	4	1105	10109	over	ACYPI083278-RA, ACYPI067202-RA, ACYPI000898-RA	ACYPI008421-RA, ACYPI002479-RA, ACYPI006069-RA, ACYPI006933-RA
GO:0055072	iron ion homeostasis	P	0.789018	0.0247919	3	4	1105	10109	over	ACYPI061204-RA, ACYPI42840-RA, ACYPI085276-RA	ACYPI003921-RA, ACYPI088718-RA, ACYPI009403-RA, ACYPI007511-RA
GO:0006739	NADP metabolic process	P	0.789018	0.0247919	3	4	1105	10109	over	ACYPI000582-RA, ACYPI072428-RA, ACYPI073740-RA	ACYPI003871-RA, ACYPI008552-RA, ACYPI006727-RA, ACYPI009666-RA
GO:0006740	NADPH regeneration	P	0.789018	0.0247919	3	4	1105	10109	over	ACYPI000582-RA, ACYPI072428-RA, ACYPI073740-RA	ACYPI003871-RA, ACYPI008552-RA, ACYPI006727-RA, ACYPI009666-RA
GO:0006879	cellular iron ion homeostasis	P	0.789018	0.0247919	3	4	1105	10109	over	ACYPI061204-RA, ACYPI42840-RA, ACYPI085276-RA	ACYPI003921-RA, ACYPI088718-RA, ACYPI009403-RA, ACYPI007511-RA
GO:0000166	nucleotide binding	F	0.789018	0.025136	126	957	982	9156	over	ACYPI007985-RA, ACYPI061838-RA, ACYPI009926-RA, ACYPI082438-RA, ACYPI064224-RA, ACYPI080008-RA, ACYPI009769-RA, ACYPI061204-RA, ACYPI073683-RA, ACYPI48685-RA, ACYPI069535-RA, ACYPI001295-RA, ACYPI009496-RA, ACYPI087744-RA, ACYPI005579-RA, ACYPI001505-RA, ACYPI067249-RA, ACYPI36091-RA, ACYPI085815-RA, ACYPI066475-RA, ACYPI001267-RA, ACYPI089319-RA, ACYPI007038-RA, ACYPI085100-RA, ACYPI082173-RA, A…	ACYPI001577-RA, ACYPI004505-RA, ACYPI081119-RA, ACYPI008861-RA, ACYPI001372-RA, ACYPI004968-RA, ACYPI002318-RA, ACYPI006404-RA, ACYPI087798-RA, ACYPI082169-RA, ACYPI009860-RA, ACYPI085148-RA, ACYPI004024-RA, ACYPI005350-RA, ACYPI080285-RA, ACYPI000885-RA, ACYPI001915-RA, ACYPI085620-RA, ACYPI001496-RA, ACYPI068574-RA, ACYPI088527-RA, ACYPI006347-RA, ACYPI001689-RA, ACYPI004617-RA, ACYPI082338-RA,…
GO:0016835	carbon-oxygen lyase activity	F	0.789018	0.0254435	8	29	1100	10084	over	ACYPI062846-RA, ACYPI003227-RA, ACYPI087771-RA, ACYPI089591-RA, ACYPI066498-RA, ACYPI088293-RA, ACYPI23752-RA, ACYPI066920-RA	ACYPI007258-RA, ACYPI006566-RA, ACYPI002405-RA, ACYPI008826-RA, ACYPI006589-RA, ACYPI006033-RA, ACYPI089444-RA, ACYPI005038-RA, ACYPI085203-RA, ACYPI068426-RA, ACYPI000079-RA, ACYPI007012-RA, ACYPI010059-RA, ACYPI001209-RA, ACYPI001882-RA, ACYPI009974-RA, ACYPI006933-RA, ACYPI072951-RA, ACYPI009981-RA, ACYPI004791-RA, ACYPI31897-RA, ACYPI008211-RA, ACYPI088836-RA, ACYPI005806-RA, ACYPI008354-RA, …
GO:0044255	cellular lipid metabolic process	P	0.789018	0.0263963	24	137	1084	9976	over	ACYPI066689-RA, ACYPI061204-RA, ACYPI006903-RA, ACYPI003464-RA, ACYPI50534-RA, ACYPI003581-RA, ACYPI084678-RA, ACYPI087058-RA, ACYPI081723-RA, ACYPI009883-RA, ACYPI41599-RA, ACYPI083240-RA, ACYPI066122-RA, ACYPI065142-RA, ACYPI060898-RA, ACYPI084997-RA, ACYPI001417-RA, ACYPI080964-RA, ACYPI003557-RA, ACYPI073283-RA, ACYPI088293-RA, ACYPI073161-RA, ACYPI001939-RA, ACYPI51116-RA	ACYPI000060-RA, ACYPI003864-RA, ACYPI000410-RA, ACYPI009340-RA, ACYPI50513-RA, ACYPI000715-RA, ACYPI002857-RA, ACYPI010176-RA, ACYPI003456-RA, ACYPI003444-RA, ACYPI088296-RA, ACYPI007477-RA, ACYPI000460-RA, ACYPI008958-RA, ACYPI000641-RA, ACYPI066663-RA, ACYPI001195-RA, ACYPI56633-RA, ACYPI061146-RA, ACYPI004259-RA, ACYPI001738-RA, ACYPI007407-RA, ACYPI001669-RA, ACYPI009613-RA, ACYPI000195-RA, A…
GO:0009150	purine ribonucleotide metabolic process	P	0.789018	0.0267263	33	204	1075	9909	over	ACYPI007985-RA, ACYPI082438-RA, ACYPI073683-RA, ACYPI087744-RA, ACYPI005579-RA, ACYPI000875-RA, ACYPI070462-RA, ACYPI000260-RA, ACYPI27881-RA, ACYPI062035-RA, ACYPI080962-RA, ACYPI060671-RA, ACYPI071135-RA, ACYPI073490-RA, ACYPI087556-RA, ACYPI086716-RA, ACYPI063471-RA, ACYPI009239-RA, ACYPI22195-RA, ACYPI072805-RA, ACYPI071359-RA, ACYPI004991-RA, ACYPI066505-RA, ACYPI068539-RA, ACYPI003966-RA, A…	ACYPI081119-RA, ACYPI085000-RA, ACYPI004024-RA, ACYPI088527-RA, ACYPI089384-RA, ACYPI003783-RA, ACYPI067116-RA, ACYPI007708-RA, ACYPI001596-RA, ACYPI066725-RA, ACYPI007503-RA, ACYPI003432-RA, ACYPI005304-RA, ACYPI007241-RA, ACYPI004431-RA, ACYPI084024-RA, ACYPI062510-RA, ACYPI003532-RA, ACYPI003701-RA, ACYPI007908-RA, ACYPI009652-RA, ACYPI002537-RA, ACYPI007260-RA, ACYPI001071-RA, ACYPI002287-RA,…
GO:0050778	positive regulation of immune response	P	0.789018	0.0267384	5	13	1103	10100	over	ACYPI47192-RA, ACYPI008411-RA, ACYPI20256-RA, ACYPI066032-RA, ACYPI003844-RA	ACYPI000076-RA, ACYPI005993-RA, ACYPI006580-RA, ACYPI064888-RA, ACYPI002470-RA, ACYPI001063-RA, ACYPI006257-RA, ACYPI51146-RA, ACYPI002142-RA, ACYPI088248-RA, ACYPI36951-RA, ACYPI088085-RA, ACYPI004294-RA
GO:0033178	proton-transporting two-sector ATPase complex, catalytic domain	C	0.789018	0.0267384	5	13	1103	10100	over	ACYPI000082-RA, ACYPI071152-RA, ACYPI009898-RA, ACYPI22195-RA, ACYPI000049-RA	ACYPI088527-RA, ACYPI000052-RA, ACYPI007021-RA, ACYPI084448-RA, ACYPI000083-RA, ACYPI002312-RA, ACYPI006545-RA, ACYPI006090-RA, ACYPI005638-RA, ACYPI000061-RA, ACYPI010077-RA, ACYPI002584-RA, ACYPI000053-RA
GO:0017176	phosphatidylinositol N-acetylglucosaminyltransferase activity	F	0.789018	0.0273061	2	1	1106	10112	over	ACYPI003354-RA, ACYPI51116-RA	ACYPI002966-RA
GO:0004751	ribose-5-phosphate isomerase activity	F	0.789018	0.0273061	2	1	1106	10112	over	ACYPI072428-RA, ACYPI073740-RA	ACYPI009666-RA
GO:0016755	transferase activity, transferring amino-acyl groups	F	0.789018	0.0273061	2	1	1106	10112	over	ACYPI082306-RA, ACYPI002097-RA	ACYPI003757-RA
GO:0005351	sugar:hydrogen symporter activity	F	0.789018	0.0273061	2	1	1106	10112	over	ACYPI008249-RA, ACYPI008852-RA	ACYPI006809-RA
GO:0005402	cation:sugar symporter activity	F	0.789018	0.0273061	2	1	1106	10112	over	ACYPI008249-RA, ACYPI008852-RA	ACYPI006809-RA
GO:0008169	C-methyltransferase activity	F	0.789018	0.0273061	2	1	1106	10112	over	ACYPI083507-RA, ACYPI081757-RA	ACYPI006641-RA
GO:0015307	drug:hydrogen antiporter activity	F	0.789018	0.0273061	2	1	1106	10112	over	ACYPI35445-RA, ACYPI073606-RA	ACYPI007141-RA
GO:0006014	D-ribose metabolic process	P	0.789018	0.0273061	2	1	1106	10112	over	ACYPI53966-RA, ACYPI010051-RA	ACYPI009666-RA
GO:0030145	manganese ion binding	F	0.789018	0.0273061	2	1	1106	10112	over	ACYPI064224-RA, ACYPI068924-RA	ACYPI073700-RA
GO:0046516	hypusine metabolic process	P	0.789018	0.0273061	2	1	1106	10112	over	ACYPI002632-RA, ACYPI001561-RA	ACYPI002711-RA
GO:0015424	amino acid-transporting ATPase activity	F	0.789018	0.0273061	2	1	1106	10112	over	ACYPI085815-RA, ACYPI073490-RA	ACYPI061746-RA
GO:0015426	polar-amino acid-transporting ATPase activity	F	0.789018	0.0273061	2	1	1106	10112	over	ACYPI085815-RA, ACYPI073490-RA	ACYPI061746-RA
GO:0015520	tetracycline:hydrogen antiporter activity	F	0.789018	0.0273061	2	1	1106	10112	over	ACYPI35445-RA, ACYPI073606-RA	ACYPI007141-RA
GO:0008493	tetracycline transporter activity	F	0.789018	0.0273061	2	1	1106	10112	over	ACYPI35445-RA, ACYPI073606-RA	ACYPI007141-RA
GO:0035268	protein amino acid mannosylation	P	0.789018	0.0273061	2	1	1106	10112	over	ACYPI23921-RA, ACYPI065142-RA	ACYPI009613-RA
GO:0009052	pentose-phosphate shunt, non-oxidative branch	P	0.789018	0.0273061	2	1	1106	10112	over	ACYPI000582-RA, ACYPI072428-RA	ACYPI009666-RA
GO:0009071	serine family amino acid catabolic process	P	0.789018	0.0273061	2	1	1106	10112	over	ACYPI003581-RA, ACYPI009705-RA	ACYPI006178-RA
GO:0005960	glycine cleavage complex	C	0.789018	0.0273061	2	1	1106	10112	over	ACYPI003581-RA, ACYPI009705-RA	ACYPI005060-RA
GO:0008612	peptidyl-lysine modification to hypusine	P	0.789018	0.0273061	2	1	1106	10112	over	ACYPI002632-RA, ACYPI001561-RA	ACYPI002711-RA
GO:0004325	ferrochelatase activity	F	0.789018	0.0273061	2	1	1106	10112	over	ACYPI083507-RA, ACYPI067543-RA	ACYPI004979-RA
GO:0006546	glycine catabolic process	P	0.789018	0.0273061	2	1	1106	10112	over	ACYPI003581-RA, ACYPI009705-RA	ACYPI006178-RA
GO:0015904	tetracycline transport	P	0.789018	0.0273061	2	1	1106	10112	over	ACYPI35445-RA, ACYPI073606-RA	ACYPI007141-RA
GO:0003952	NAD+ synthase (glutamine-hydrolyzing) activity	F	0.789018	0.0273061	2	1	1106	10112	over	ACYPI089319-RA, ACYPI067253-RA	ACYPI005537-RA
GO:0000104	succinate dehydrogenase activity	F	0.789018	0.0273061	2	1	1106	10112	over	ACYPI006695-RA, ACYPI082811-RA	ACYPI007401-RA
GO:0031263	amine-transporting ATPase activity	F	0.789018	0.0273061	2	1	1106	10112	over	ACYPI085815-RA, ACYPI073490-RA	ACYPI061746-RA
GO:0004551	nucleotide diphosphatase activity	F	0.789018	0.0273061	2	1	1106	10112	over	ACYPI005501-RA, ACYPI001287-RA	ACYPI064035-RA
GO:0004557	alpha-galactosidase activity	F	0.789018	0.0273061	2	1	1106	10112	over	ACYPI005111-RA, ACYPI073547-RA	ACYPI009513-RA
GO:0016566	specific transcriptional repressor activity	F	0.789018	0.0273061	2	1	1106	10112	over	ACYPI24977-RA, ACYPI073481-RA	ACYPI52843-RA
GO:0030897	HOPS complex	C	0.789018	0.0273061	2	1	1106	10112	over	ACYPI080475-RA, ACYPI006671-RA	ACYPI004783-RA
GO:0042891	antibiotic transport	P	0.789018	0.0273061	2	1	1106	10112	over	ACYPI35445-RA, ACYPI073606-RA	ACYPI007141-RA
GO:0042895	antibiotic transporter activity	F	0.789018	0.0273061	2	1	1106	10112	over	ACYPI35445-RA, ACYPI073606-RA	ACYPI007141-RA
GO:0000275	mitochondrial proton-transporting ATP synthase complex, catalytic core F(1)	C	0.789018	0.0273061	2	1	1106	10112	over	ACYPI22195-RA, ACYPI000049-RA	ACYPI000053-RA
GO:0016591	DNA-directed RNA polymerase II, holoenzyme	C	0.850501	0.0295334	8	30	1100	10083	over	ACYPI009287-RA, ACYPI008744-RA, ACYPI009286-RA, ACYPI007048-RA, ACYPI064995-RA, ACYPI007808-RA, ACYPI001520-RA, ACYPI061598-RA	ACYPI009376-RA, ACYPI002595-RA, ACYPI31806-RA, ACYPI004304-RA, ACYPI008853-RA, ACYPI001769-RA, ACYPI009399-RA, ACYPI087019-RA, ACYPI000388-RA, ACYPI003367-RA, ACYPI008218-RA, ACYPI006377-RA, ACYPI003970-RA, ACYPI063449-RA, ACYPI002500-RA, ACYPI005546-RA, ACYPI009782-RA, ACYPI002409-RA, ACYPI085878-RA, ACYPI001086-RA, ACYPI005789-RA, ACYPI56286-RA, ACYPI087464-RA, ACYPI001254-RA, ACYPI26209-RA, AC…
GO:0045333	cellular respiration	P	0.887514	0.0309224	13	62	1095	10051	over	ACYPI40001-RA, ACYPI000205-RA, ACYPI003581-RA, ACYPI31567-RA, ACYPI006695-RA, ACYPI004520-RA, ACYPI003519-RA, ACYPI25621-RA, ACYPI010196-RA, ACYPI001704-RA, ACYPI062243-RA, ACYPI001939-RA, ACYPI008219-RA	ACYPI007258-RA, ACYPI000038-RA, ACYPI003625-RA, ACYPI004031-RA, ACYPI007184-RA, ACYPI003918-RA, ACYPI000045-RA, ACYPI006180-RA, ACYPI063321-RA, ACYPI081660-RA, ACYPI009606-RA, ACYPI004211-RA, ACYPI007810-RA, ACYPI008195-RA, ACYPI086747-RA, ACYPI004750-RA, ACYPI061797-RA, ACYPI004297-RA, ACYPI44069-RA, ACYPI009382-RA, ACYPI007884-RA, ACYPI003736-RA, ACYPI003204-RA, ACYPI069860-RA, ACYPI002612-RA, …
GO:0044425	membrane part	C	0.920266	0.0321711	107	807	1001	9306	over	ACYPI007985-RA, ACYPI082438-RA, ACYPI073834-RA, ACYPI20897-RA, ACYPI003707-RA, ACYPI008249-RA, ACYPI080713-RA, ACYPI073683-RA, ACYPI000082-RA, ACYPI40001-RA, ACYPI080946-RA, ACYPI004442-RA, ACYPI080475-RA, ACYPI089458-RA, ACYPI36091-RA, ACYPI085815-RA, ACYPI000205-RA, ACYPI066475-RA, ACYPI42840-RA, ACYPI009625-RA, ACYPI000712-RA, ACYPI006671-RA, ACYPI004588-RA, ACYPI000875-RA, ACYPI082015-RA, ACY…	ACYPI007561-RA, ACYPI085000-RA, ACYPI005870-RA, ACYPI007258-RA, ACYPI008558-RA, ACYPI000446-RA, ACYPI080998-RA, ACYPI003220-RA, ACYPI003888-RA, ACYPI008341-RA, ACYPI063272-RA, ACYPI009860-RA, ACYPI007222-RA, ACYPI000885-RA, ACYPI007415-RA, ACYPI006843-RA, ACYPI007878-RA, ACYPI001980-RA, ACYPI088527-RA, ACYPI001021-RA, ACYPI006347-RA, ACYPI22564-RA, ACYPI000861-RA, ACYPI009340-RA, ACYPI003344-RA, …
GO:0008509	anion transmembrane transporter activity	F	0.928395	0.0325638	10	43	1098	10070	over	ACYPI003046-RA, ACYPI007138-RA, ACYPI080962-RA, ACYPI087556-RA, ACYPI068841-RA, ACYPI088775-RA, ACYPI084620-RA, ACYPI081153-RA, ACYPI073431-RA, ACYPI086948-RA	ACYPI004751-RA, ACYPI007878-RA, ACYPI005917-RA, ACYPI006750-RA, ACYPI007978-RA, ACYPI004870-RA, ACYPI39644-RA, ACYPI000507-RA, ACYPI24147-RA, ACYPI088438-RA, ACYPI009637-RA, ACYPI006527-RA, ACYPI003159-RA, ACYPI003562-RA, ACYPI000706-RA, ACYPI007764-RA, ACYPI007232-RA, ACYPI006457-RA, ACYPI000248-RA, ACYPI49422-RA, ACYPI001274-RA, ACYPI068669-RA, ACYPI004014-RA, ACYPI005476-RA, ACYPI070387-RA, AC…
GO:0016903	oxidoreductase activity, acting on the aldehyde or oxo group of donors	F	0.950277	0.0335536	7	25	1101	10088	over	ACYPI064224-RA, ACYPI009769-RA, ACYPI081723-RA, ACYPI067137-RA, ACYPI082328-RA, ACYPI084844-RA, ACYPI065888-RA	ACYPI002318-RA, ACYPI083921-RA, ACYPI002063-RA, ACYPI29201-RA, ACYPI000665-RA, ACYPI003925-RA, ACYPI005793-RA, ACYPI002620-RA, ACYPI006277-RA, ACYPI009148-RA, ACYPI082695-RA, ACYPI008371-RA, ACYPI009329-RA, ACYPI22348-RA, ACYPI061646-RA, ACYPI008933-RA, ACYPI009274-RA, ACYPI088683-RA, ACYPI008700-RA, ACYPI083727-RA, ACYPI005282-RA, ACYPI008804-RA, ACYPI000430-RA, ACYPI004175-RA, ACYPI081141-RA
GO:0010035	response to inorganic substance	P	0.950277	0.0335536	7	25	1101	10088	over	ACYPI24828-RA, ACYPI006776-RA, ACYPI20256-RA, ACYPI008482-RA, ACYPI088775-RA, ACYPI003844-RA, ACYPI071310-RA	ACYPI000060-RA, ACYPI003921-RA, ACYPI005655-RA, ACYPI003751-RA, ACYPI001032-RA, ACYPI082933-RA, ACYPI000056-RA, ACYPI003409-RA, ACYPI008876-RA, ACYPI006822-RA, ACYPI49578-RA, ACYPI088718-RA, ACYPI081906-RA, ACYPI004396-RA, ACYPI088248-RA, ACYPI008467-RA, ACYPI003196-RA, ACYPI007717-RA, ACYPI062686-RA, ACYPI073873-RA, ACYPI49590-RA, ACYPI004175-RA, ACYPI062766-RA, ACYPI001441-RA, ACYPI085217-RA
GO:0016616	oxidoreductase activity, acting on the CH-OH group of donors, NAD or NADP as acceptor	F	0.961501	0.0340623	13	63	1095	10050	over	ACYPI087691-RA, ACYPI080008-RA, ACYPI21186-RA, ACYPI004520-RA, ACYPI085491-RA, ACYPI069150-RA, ACYPI069005-RA, ACYPI084997-RA, ACYPI089278-RA, ACYPI088293-RA, ACYPI088202-RA, ACYPI001939-RA, ACYPI007507-RA	ACYPI081107-RA, ACYPI005374-RA, ACYPI086123-RA, ACYPI010176-RA, ACYPI005824-RA, ACYPI067736-RA, ACYPI003871-RA, ACYPI000057-RA, ACYPI003918-RA, ACYPI56633-RA, ACYPI001738-RA, ACYPI002000-RA, ACYPI008195-RA, ACYPI086747-RA, ACYPI000953-RA, ACYPI061797-RA, ACYPI003467-RA, ACYPI004297-RA, ACYPI008552-RA, ACYPI007791-RA, ACYPI000225-RA, ACYPI067923-RA, ACYPI006589-RA, ACYPI002636-RA, ACYPI000752-RA, …
GO:0006163	purine nucleotide metabolic process	P	0.986944	0.035079	37	240	1071	9873	over	ACYPI007985-RA, ACYPI082438-RA, ACYPI073683-RA, ACYPI087744-RA, ACYPI005579-RA, ACYPI000875-RA, ACYPI070462-RA, ACYPI000260-RA, ACYPI27881-RA, ACYPI062035-RA, ACYPI080962-RA, ACYPI060671-RA, ACYPI071135-RA, ACYPI009768-RA, ACYPI073490-RA, ACYPI087556-RA, ACYPI086716-RA, ACYPI063471-RA, ACYPI009239-RA, ACYPI22195-RA, ACYPI086334-RA, ACYPI072805-RA, ACYPI071359-RA, ACYPI004991-RA, ACYPI066505-RA, A…	ACYPI081119-RA, ACYPI085000-RA, ACYPI004024-RA, ACYPI088527-RA, ACYPI089384-RA, ACYPI003783-RA, ACYPI067116-RA, ACYPI007708-RA, ACYPI001596-RA, ACYPI066725-RA, ACYPI007503-RA, ACYPI066012-RA, ACYPI006616-RA, ACYPI001958-RA, ACYPI003432-RA, ACYPI005304-RA, ACYPI007241-RA, ACYPI004431-RA, ACYPI37507-RA, ACYPI084024-RA, ACYPI007107-RA, ACYPI062510-RA, ACYPI003532-RA, ACYPI003701-RA, ACYPI007908-RA, …
GO:0009259	ribonucleotide metabolic process	P	1	0.0365395	33	210	1075	9903	over	ACYPI007985-RA, ACYPI082438-RA, ACYPI073683-RA, ACYPI087744-RA, ACYPI005579-RA, ACYPI000875-RA, ACYPI070462-RA, ACYPI000260-RA, ACYPI27881-RA, ACYPI062035-RA, ACYPI080962-RA, ACYPI060671-RA, ACYPI071135-RA, ACYPI073490-RA, ACYPI087556-RA, ACYPI086716-RA, ACYPI063471-RA, ACYPI009239-RA, ACYPI22195-RA, ACYPI072805-RA, ACYPI071359-RA, ACYPI004991-RA, ACYPI066505-RA, ACYPI068539-RA, ACYPI003966-RA, A…	ACYPI081119-RA, ACYPI085000-RA, ACYPI004024-RA, ACYPI088527-RA, ACYPI089384-RA, ACYPI003783-RA, ACYPI067116-RA, ACYPI007708-RA, ACYPI001596-RA, ACYPI066725-RA, ACYPI007503-RA, ACYPI003432-RA, ACYPI005304-RA, ACYPI007241-RA, ACYPI004431-RA, ACYPI084024-RA, ACYPI062510-RA, ACYPI003532-RA, ACYPI003701-RA, ACYPI007908-RA, ACYPI009652-RA, ACYPI002537-RA, ACYPI007260-RA, ACYPI001071-RA, ACYPI002287-RA,…
GO:0016861	intramolecular oxidoreductase activity, interconverting aldoses and ketoses	F	1	0.0367997	3	5	1105	10108	over	ACYPI000898-RA, ACYPI072428-RA, ACYPI073740-RA	ACYPI006727-RA, ACYPI006069-RA, ACYPI000187-RA, ACYPI002404-RA, ACYPI009666-RA
GO:0030176	integral to endoplasmic reticulum membrane	C	1	0.0367997	3	5	1105	10108	over	ACYPI000712-RA, ACYPI065142-RA, ACYPI005088-RA	ACYPI003456-RA, ACYPI004858-RA, ACYPI006683-RA, ACYPI005570-RA, ACYPI006409-RA
GO:0031970	organelle envelope lumen	C	1	0.0367997	3	5	1105	10108	over	ACYPI49201-RA, ACYPI004945-RA, ACYPI066045-RA	ACYPI008610-RA, ACYPI44472-RA, ACYPI004804-RA, ACYPI000756-RA, ACYPI002704-RA
GO:0005758	mitochondrial intermembrane space	C	1	0.0367997	3	5	1105	10108	over	ACYPI49201-RA, ACYPI004945-RA, ACYPI066045-RA	ACYPI008610-RA, ACYPI44472-RA, ACYPI004804-RA, ACYPI000756-RA, ACYPI002704-RA
GO:0042555	MCM complex	C	1	0.0367997	3	5	1105	10108	over	ACYPI25056-RA, ACYPI068575-RA, ACYPI45245-RA	ACYPI000325-RA, ACYPI002361-RA, ACYPI005644-RA, ACYPI56515-RA, ACYPI38807-RA
GO:0006506	GPI anchor biosynthetic process	P	1	0.0367997	3	5	1105	10108	over	ACYPI003464-RA, ACYPI065142-RA, ACYPI51116-RA	ACYPI000641-RA, ACYPI009613-RA, ACYPI009725-RA, ACYPI001350-RA, ACYPI002966-RA
GO:0016615	malate dehydrogenase activity	F	1	0.0367997	3	5	1105	10108	over	ACYPI087691-RA, ACYPI080008-RA, ACYPI004520-RA	ACYPI002612-RA, ACYPI000067-RA, ACYPI001355-RA, ACYPI004126-RA, ACYPI006059-RA
GO:0072521		N	1	0.0375038	39	257	1069	9856	over	ACYPI007985-RA, ACYPI082438-RA, ACYPI073683-RA, ACYPI087744-RA, ACYPI005579-RA, ACYPI000875-RA, ACYPI070462-RA, ACYPI000260-RA, ACYPI27881-RA, ACYPI073803-RA, ACYPI062035-RA, ACYPI080962-RA, ACYPI060671-RA, ACYPI071135-RA, ACYPI009768-RA, ACYPI073490-RA, ACYPI087556-RA, ACYPI086716-RA, ACYPI063471-RA, ACYPI009239-RA, ACYPI22195-RA, ACYPI000898-RA, ACYPI086334-RA, ACYPI072805-RA, ACYPI071359-RA, A…	ACYPI081119-RA, ACYPI085000-RA, ACYPI005374-RA, ACYPI004024-RA, ACYPI088527-RA, ACYPI089384-RA, ACYPI003783-RA, ACYPI067116-RA, ACYPI007708-RA, ACYPI001596-RA, ACYPI066725-RA, ACYPI007503-RA, ACYPI066012-RA, ACYPI006616-RA, ACYPI001958-RA, ACYPI003432-RA, ACYPI005304-RA, ACYPI007241-RA, ACYPI004431-RA, ACYPI37507-RA, ACYPI084024-RA, ACYPI007107-RA, ACYPI062510-RA, ACYPI003532-RA, ACYPI003701-RA, …
GO:0034404	nucleobase, nucleoside and nucleotide biosynthetic process	P	1	0.0380745	22	128	1086	9985	over	ACYPI000875-RA, ACYPI089319-RA, ACYPI003488-RA, ACYPI068371-RA, ACYPI073429-RA, ACYPI004945-RA, ACYPI073803-RA, ACYPI009768-RA, ACYPI086716-RA, ACYPI29125-RA, ACYPI22195-RA, ACYPI086334-RA, ACYPI072805-RA, ACYPI53427-RA, ACYPI000049-RA, ACYPI082523-RA, ACYPI083461-RA, ACYPI081532-RA, ACYPI082041-RA, ACYPI084920-RA, ACYPI067253-RA, ACYPI23835-RA	ACYPI085000-RA, ACYPI005374-RA, ACYPI088527-RA, ACYPI066012-RA, ACYPI006616-RA, ACYPI001958-RA, ACYPI005304-RA, ACYPI004431-RA, ACYPI37507-RA, ACYPI25285-RA, ACYPI007107-RA, ACYPI007160-RA, ACYPI005855-RA, ACYPI080380-RA, ACYPI007260-RA, ACYPI002287-RA, ACYPI001614-RA, ACYPI007307-RA, ACYPI000052-RA, ACYPI007021-RA, ACYPI006573-RA, ACYPI006561-RA, ACYPI48475-RA, ACYPI008614-RA, ACYPI003255-RA, AC…
GO:0034654	nucleobase, nucleoside, nucleotide and nucleic acid biosynthetic process	P	1	0.0380745	22	128	1086	9985	over	ACYPI000875-RA, ACYPI089319-RA, ACYPI003488-RA, ACYPI068371-RA, ACYPI073429-RA, ACYPI004945-RA, ACYPI073803-RA, ACYPI009768-RA, ACYPI086716-RA, ACYPI29125-RA, ACYPI22195-RA, ACYPI086334-RA, ACYPI072805-RA, ACYPI53427-RA, ACYPI000049-RA, ACYPI082523-RA, ACYPI083461-RA, ACYPI081532-RA, ACYPI082041-RA, ACYPI084920-RA, ACYPI067253-RA, ACYPI23835-RA	ACYPI085000-RA, ACYPI005374-RA, ACYPI088527-RA, ACYPI066012-RA, ACYPI006616-RA, ACYPI001958-RA, ACYPI005304-RA, ACYPI004431-RA, ACYPI37507-RA, ACYPI25285-RA, ACYPI007107-RA, ACYPI007160-RA, ACYPI005855-RA, ACYPI080380-RA, ACYPI007260-RA, ACYPI002287-RA, ACYPI001614-RA, ACYPI007307-RA, ACYPI000052-RA, ACYPI007021-RA, ACYPI006573-RA, ACYPI006561-RA, ACYPI48475-RA, ACYPI008614-RA, ACYPI003255-RA, AC…
GO:0016757	transferase activity, transferring glycosyl groups	F	1	0.039623	20	114	1088	9999	over	ACYPI29300-RA, ACYPI003987-RA, ACYPI086677-RA, ACYPI50534-RA, ACYPI008677-RA, ACYPI067886-RA, ACYPI41599-RA, ACYPI066122-RA, ACYPI23921-RA, ACYPI065142-RA, ACYPI50029-RA, ACYPI001976-RA, ACYPI009548-RA, ACYPI069163-RA, ACYPI003354-RA, ACYPI073161-RA, ACYPI071023-RA, ACYPI005349-RA, ACYPI080868-RA, ACYPI51116-RA	ACYPI007065-RA, ACYPI55510-RA, ACYPI004629-RA, ACYPI004887-RA, ACYPI009340-RA, ACYPI002926-RA, ACYPI009488-RA, ACYPI008589-RA, ACYPI002099-RA, ACYPI000541-RA, ACYPI002401-RA, ACYPI072114-RA, ACYPI080380-RA, ACYPI007710-RA, ACYPI009468-RA, ACYPI001125-RA, ACYPI003436-RA, ACYPI009613-RA, ACYPI009601-RA, ACYPI009105-RA, ACYPI003109-RA, ACYPI003379-RA, ACYPI007591-RA, ACYPI082244-RA, ACYPI000206-RA, …
GO:0009165	nucleotide biosynthetic process	P	1	0.039623	20	114	1088	9999	over	ACYPI000875-RA, ACYPI089319-RA, ACYPI068371-RA, ACYPI073429-RA, ACYPI004945-RA, ACYPI009768-RA, ACYPI086716-RA, ACYPI29125-RA, ACYPI22195-RA, ACYPI086334-RA, ACYPI072805-RA, ACYPI53427-RA, ACYPI000049-RA, ACYPI082523-RA, ACYPI083461-RA, ACYPI081532-RA, ACYPI082041-RA, ACYPI084920-RA, ACYPI067253-RA, ACYPI23835-RA	ACYPI085000-RA, ACYPI088527-RA, ACYPI066012-RA, ACYPI006616-RA, ACYPI001958-RA, ACYPI005304-RA, ACYPI004431-RA, ACYPI37507-RA, ACYPI25285-RA, ACYPI007107-RA, ACYPI007160-RA, ACYPI005855-RA, ACYPI080380-RA, ACYPI007260-RA, ACYPI002287-RA, ACYPI001614-RA, ACYPI007307-RA, ACYPI000052-RA, ACYPI007021-RA, ACYPI006573-RA, ACYPI006561-RA, ACYPI48475-RA, ACYPI008614-RA, ACYPI003255-RA, ACYPI009601-RA, AC…
GO:0015078	hydrogen ion transmembrane transporter activity	F	1	0.0410163	13	65	1095	10048	over	ACYPI000082-RA, ACYPI000205-RA, ACYPI000875-RA, ACYPI35445-RA, ACYPI071152-RA, ACYPI061570-RA, ACYPI009898-RA, ACYPI22195-RA, ACYPI010196-RA, ACYPI072805-RA, ACYPI000049-RA, ACYPI073606-RA, ACYPI23643-RA	ACYPI085000-RA, ACYPI088527-RA, ACYPI007141-RA, ACYPI005304-RA, ACYPI000138-RA, ACYPI003170-RA, ACYPI007489-RA, ACYPI000257-RA, ACYPI006292-RA, ACYPI000052-RA, ACYPI087778-RA, ACYPI007021-RA, ACYPI004211-RA, ACYPI084448-RA, ACYPI002971-RA, ACYPI002205-RA, ACYPI000083-RA, ACYPI007006-RA, ACYPI007445-RA, ACYPI002312-RA, ACYPI005830-RA, ACYPI48367-RA, ACYPI009155-RA, ACYPI002512-RA, ACYPI000075-RA, …
GO:0033692	cellular polysaccharide biosynthetic process	P	1	0.0410515	5	15	1103	10098	over	ACYPI086677-RA, ACYPI087058-RA, ACYPI066122-RA, ACYPI073283-RA, ACYPI073161-RA	ACYPI005374-RA, ACYPI005023-RA, ACYPI067736-RA, ACYPI000206-RA, ACYPI008556-RA, ACYPI005202-RA, ACYPI073700-RA, ACYPI009879-RA, ACYPI007229-RA, ACYPI005676-RA, ACYPI081008-RA, ACYPI009196-RA, ACYPI002677-RA, ACYPI000523-RA, ACYPI006932-RA
GO:0043648	dicarboxylic acid metabolic process	P	1	0.0422951	4	10	1104	10103	over	ACYPI080008-RA, ACYPI004520-RA, ACYPI073674-RA, ACYPI066498-RA	ACYPI007258-RA, ACYPI004243-RA, ACYPI003009-RA, ACYPI002612-RA, ACYPI007401-RA, ACYPI000067-RA, ACYPI001355-RA, ACYPI010216-RA, ACYPI004126-RA, ACYPI006059-RA
GO:0045088	regulation of innate immune response	P	1	0.0422951	4	10	1104	10103	over	ACYPI47192-RA, ACYPI008411-RA, ACYPI066032-RA, ACYPI003844-RA	ACYPI000076-RA, ACYPI005993-RA, ACYPI006580-RA, ACYPI064888-RA, ACYPI002470-RA, ACYPI001063-RA, ACYPI004608-RA, ACYPI006257-RA, ACYPI009380-RA, ACYPI088085-RA
GO:0043279	response to alkaloid	P	1	0.0422951	4	10	1104	10103	over	ACYPI084637-RA, ACYPI002138-RA, ACYPI20256-RA, ACYPI52551-RA	ACYPI009325-RA, ACYPI004812-RA, ACYPI008660-RA, ACYPI009601-RA, ACYPI009532-RA, ACYPI34207-RA, ACYPI004396-RA, ACYPI088248-RA, ACYPI003196-RA, ACYPI002665-RA
GO:0004519	endonuclease activity	F	1	0.0428924	9	39	1099	10074	over	ACYPI069698-RA, ACYPI086276-RA, ACYPI34384-RA, ACYPI33160-RA, ACYPI087771-RA, ACYPI068885-RA, ACYPI089591-RA, ACYPI25558-RA, ACYPI081689-RA	ACYPI002802-RA, ACYPI068779-RA, ACYPI073321-RA, ACYPI23394-RA, ACYPI007196-RA, ACYPI004109-RA, ACYPI087089-RA, ACYPI001907-RA, ACYPI53110-RA, ACYPI002229-RA, ACYPI060430-RA, ACYPI33161-RA, ACYPI000872-RA, ACYPI087897-RA, ACYPI008826-RA, ACYPI004054-RA, ACYPI008020-RA, ACYPI081187-RA, ACYPI066266-RA, ACYPI005727-RA, ACYPI28043-RA, ACYPI084197-RA, ACYPI26972-RA, ACYPI48974-RA, ACYPI001687-RA, ACYPI…
GO:0005275	amine transmembrane transporter activity	F	1	0.044449	8	33	1100	10080	over	ACYPI085815-RA, ACYPI080962-RA, ACYPI073490-RA, ACYPI27909-RA, ACYPI083161-RA, ACYPI089471-RA, ACYPI068539-RA, ACYPI081153-RA	ACYPI082460-RA, ACYPI000627-RA, ACYPI006681-RA, ACYPI000114-RA, ACYPI084217-RA, ACYPI001684-RA, ACYPI000507-RA, ACYPI008660-RA, ACYPI089388-RA, ACYPI003286-RA, ACYPI082425-RA, ACYPI061746-RA, ACYPI008957-RA, ACYPI088688-RA, ACYPI009467-RA, ACYPI071168-RA, ACYPI005472-RA, ACYPI003523-RA, ACYPI005519-RA, ACYPI005006-RA, ACYPI005118-RA, ACYPI003923-RA, ACYPI003196-RA, ACYPI006356-RA, ACYPI009916-RA,…
GO:0042254	ribosome biogenesis	P	1	0.044449	8	33	1100	10080	over	ACYPI010006-RA, ACYPI081603-RA, ACYPI005270-RA, ACYPI080579-RA, ACYPI003354-RA, ACYPI007603-RA, ACYPI067204-RA, ACYPI083817-RA	ACYPI061411-RA, ACYPI001121-RA, ACYPI006185-RA, ACYPI008665-RA, ACYPI087566-RA, ACYPI005955-RA, ACYPI002649-RA, ACYPI000076-RA, ACYPI32743-RA, ACYPI000649-RA, ACYPI008983-RA, ACYPI003208-RA, ACYPI000079-RA, ACYPI005321-RA, ACYPI001882-RA, ACYPI071217-RA, ACYPI005364-RA, ACYPI007470-RA, ACYPI004977-RA, ACYPI000870-RA, ACYPI35818-RA, ACYPI53375-RA, ACYPI066741-RA, ACYPI002160-RA, ACYPI31384-RA, ACY…
GO:0009108	coenzyme biosynthetic process	P	1	0.044449	8	33	1100	10080	over	ACYPI061838-RA, ACYPI089319-RA, ACYPI087996-RA, ACYPI003157-RA, ACYPI34837-RA, ACYPI081757-RA, ACYPI067253-RA, ACYPI44505-RA	ACYPI005374-RA, ACYPI080380-RA, ACYPI003467-RA, ACYPI004816-RA, ACYPI080460-RA, ACYPI071445-RA, ACYPI004642-RA, ACYPI065929-RA, ACYPI005172-RA, ACYPI006641-RA, ACYPI063475-RA, ACYPI53965-RA, ACYPI007988-RA, ACYPI083254-RA, ACYPI088713-RA, ACYPI001648-RA, ACYPI063186-RA, ACYPI001724-RA, ACYPI006449-RA, ACYPI000882-RA, ACYPI005537-RA, ACYPI004201-RA, ACYPI001804-RA, ACYPI082110-RA, ACYPI34949-RA, A…
GO:0006367	transcription initiation from RNA polymerase II promoter	P	1	0.044452	6	21	1102	10092	over	ACYPI073714-RA, ACYPI008744-RA, ACYPI009286-RA, ACYPI007048-RA, ACYPI006026-RA, ACYPI061598-RA	ACYPI009376-RA, ACYPI009364-RA, ACYPI002595-RA, ACYPI001064-RA, ACYPI083229-RA, ACYPI001633-RA, ACYPI008218-RA, ACYPI006241-RA, ACYPI003970-RA, ACYPI063449-RA, ACYPI002500-RA, ACYPI005546-RA, ACYPI005789-RA, ACYPI56286-RA, ACYPI008931-RA, ACYPI26209-RA, ACYPI003910-RA, ACYPI002071-RA, ACYPI002433-RA, ACYPI006498-RA, ACYPI000165-RA
GO:0016836	hydro-lyase activity	F	1	0.0451867	7	27	1101	10086	over	ACYPI062846-RA, ACYPI003227-RA, ACYPI089591-RA, ACYPI066498-RA, ACYPI088293-RA, ACYPI23752-RA, ACYPI066920-RA	ACYPI007258-RA, ACYPI006566-RA, ACYPI002405-RA, ACYPI006589-RA, ACYPI006033-RA, ACYPI089444-RA, ACYPI005038-RA, ACYPI085203-RA, ACYPI068426-RA, ACYPI007012-RA, ACYPI010059-RA, ACYPI001209-RA, ACYPI001882-RA, ACYPI009974-RA, ACYPI006933-RA, ACYPI072951-RA, ACYPI009981-RA, ACYPI004791-RA, ACYPI31897-RA, ACYPI008211-RA, ACYPI088836-RA, ACYPI005806-RA, ACYPI008354-RA, ACYPI001292-RA, ACYPI008678-RA, …
GO:0006119	oxidative phosphorylation	P	1	0.0451867	7	27	1101	10086	over	ACYPI000205-RA, ACYPI31567-RA, ACYPI25621-RA, ACYPI010196-RA, ACYPI001704-RA, ACYPI062243-RA, ACYPI008219-RA	ACYPI000038-RA, ACYPI004031-RA, ACYPI007184-RA, ACYPI004211-RA, ACYPI007810-RA, ACYPI005227-RA, ACYPI009382-RA, ACYPI007688-RA, ACYPI009829-RA, ACYPI008382-RA, ACYPI000112-RA, ACYPI006206-RA, ACYPI004221-RA, ACYPI001655-RA, ACYPI005395-RA, ACYPI009103-RA, ACYPI000104-RA, ACYPI000543-RA, ACYPI088994-RA, ACYPI068701-RA, ACYPI007381-RA, ACYPI006832-RA, ACYPI082480-RA, ACYPI002841-RA, ACYPI000041-RA,…
GO:0006352	transcription initiation	P	1	0.0451867	7	27	1101	10086	over	ACYPI009287-RA, ACYPI073714-RA, ACYPI008744-RA, ACYPI009286-RA, ACYPI007048-RA, ACYPI006026-RA, ACYPI061598-RA	ACYPI004968-RA, ACYPI009376-RA, ACYPI009364-RA, ACYPI002595-RA, ACYPI001064-RA, ACYPI31806-RA, ACYPI083229-RA, ACYPI001633-RA, ACYPI002370-RA, ACYPI008218-RA, ACYPI006241-RA, ACYPI003970-RA, ACYPI063449-RA, ACYPI002500-RA, ACYPI005546-RA, ACYPI006176-RA, ACYPI005789-RA, ACYPI56286-RA, ACYPI088400-RA, ACYPI001254-RA, ACYPI008931-RA, ACYPI26209-RA, ACYPI003910-RA, ACYPI002071-RA, ACYPI002433-RA, AC…
GO:0016810	hydrolase activity, acting on carbon-nitrogen (but not peptide) bonds	F	1	0.0473136	11	53	1097	10060	over	ACYPI000810-RA, ACYPI48134-RA, ACYPI073195-RA, ACYPI51479-RA, ACYPI089319-RA, ACYPI003488-RA, ACYPI065839-RA, ACYPI061073-RA, ACYPI001287-RA, ACYPI000494-RA, ACYPI080264-RA	ACYPI002576-RA, ACYPI002757-RA, ACYPI27939-RA, ACYPI003420-RA, ACYPI006180-RA, ACYPI009740-RA, ACYPI005230-RA, ACYPI009449-RA, ACYPI000188-RA, ACYPI005385-RA, ACYPI009170-RA, ACYPI008919-RA, ACYPI002551-RA, ACYPI002925-RA, ACYPI002582-RA, ACYPI007884-RA, ACYPI003736-RA, ACYPI082299-RA, ACYPI003204-RA, ACYPI061746-RA, ACYPI004766-RA, ACYPI29629-RA, ACYPI005172-RA, ACYPI000683-RA, ACYPI002929-RA, A…
GO:0031975	envelope	C	1	0.0485272	26	162	1082	9951	over	ACYPI000349-RA, ACYPI080713-RA, ACYPI061204-RA, ACYPI007724-RA, ACYPI001360-RA, ACYPI000205-RA, ACYPI42840-RA, ACYPI000875-RA, ACYPI49201-RA, ACYPI007504-RA, ACYPI070730-RA, ACYPI004945-RA, ACYPI064099-RA, ACYPI085276-RA, ACYPI25621-RA, ACYPI22195-RA, ACYPI068050-RA, ACYPI010196-RA, ACYPI072805-RA, ACYPI006520-RA, ACYPI001704-RA, ACYPI066045-RA, ACYPI000049-RA, ACYPI086948-RA, ACYPI23643-RA, ACYP…	ACYPI085000-RA, ACYPI007878-RA, ACYPI000861-RA, ACYPI000546-RA, ACYPI000038-RA, ACYPI008610-RA, ACYPI004286-RA, ACYPI005304-RA, ACYPI063291-RA, ACYPI008057-RA, ACYPI008903-RA, ACYPI007184-RA, ACYPI009540-RA, ACYPI007534-RA, ACYPI087127-RA, ACYPI000665-RA, ACYPI009821-RA, ACYPI061554-RA, ACYPI40537-RA, ACYPI009695-RA, ACYPI000257-RA, ACYPI006292-RA, ACYPI009606-RA, ACYPI087778-RA, ACYPI006847-RA, …

## Sheet: Bottom 10% Tajima's D
Table S4. GO overrepresentation analysis for genes with bottom 10% Tajima's D values.
Bottom 10%
GO-ID	Term	Category	FDR	P-Value	#Test	#Ref	#notAnnotTest	#notAnnotRef	Over/Under	TestSeqs	RefSeqs
GO:0005488	binding	F	1.32e-21	1.54e-25	773	6189	234	4025	over	ACYPI067935-RA, ACYPI070872-RA, ACYPI083888-RA, ACYPI083580-RA, ACYPI065796-RA, ACYPI37599-RA, ACYPI41066-RA, ACYPI063832-RA, ACYPI085214-RA, ACYPI47485-RA, ACYPI083184-RA, ACYPI083568-RA, ACYPI073910-RA, ACYPI069232-RA, ACYPI25544-RA, ACYPI084595-RA, ACYPI073444-RA, ACYPI081144-RA, ACYPI001836-RA, ACYPI003125-RA, ACYPI007659-RA, ACYPI083062-RA, ACYPI008325-RA, ACYPI066497-RA, ACYPI53576-RA, ACYP…	ACYPI071735-RA, ACYPI56872-RA, ACYPI085487-RA, ACYPI004312-RA, ACYPI062911-RA, ACYPI065406-RA, ACYPI088415-RA, ACYPI36842-RA, ACYPI39337-RA, ACYPI000761-RA, ACYPI082915-RA, ACYPI003740-RA, ACYPI004582-RA, ACYPI007959-RA, ACYPI001577-RA, ACYPI55341-RA, ACYPI008107-RA, ACYPI004505-RA, ACYPI51790-RA, ACYPI000072-RA, ACYPI51229-RA, ACYPI061166-RA, ACYPI082710-RA, ACYPI083552-RA, ACYPI008861-RA, ACYPI…
GO:0003676	nucleic acid binding	F	5.04e-05	1.77e-08	251	1796	756	8418	over	ACYPI067935-RA, ACYPI083888-RA, ACYPI083580-RA, ACYPI37599-RA, ACYPI41066-RA, ACYPI085214-RA, ACYPI47485-RA, ACYPI083568-RA, ACYPI001836-RA, ACYPI008325-RA, ACYPI066497-RA, ACYPI53576-RA, ACYPI063046-RA, ACYPI45707-RA, ACYPI008564-RA, ACYPI007072-RA, ACYPI37076-RA, ACYPI086525-RA, ACYPI071509-RA, ACYPI008751-RA, ACYPI070145-RA, ACYPI065972-RA, ACYPI002210-RA, ACYPI083598-RA, ACYPI000071-RA, ACYPI…	ACYPI065406-RA, ACYPI004582-RA, ACYPI007959-RA, ACYPI51790-RA, ACYPI000072-RA, ACYPI061166-RA, ACYPI072830-RA, ACYPI000265-RA, ACYPI004968-RA, ACYPI007947-RA, ACYPI086724-RA, ACYPI067536-RA, ACYPI46291-RA, ACYPI083249-RA, ACYPI009884-RA, ACYPI063703-RA, ACYPI007246-RA, ACYPI21591-RA, ACYPI087798-RA, ACYPI067028-RA, ACYPI008739-RA, ACYPI071280-RA, ACYPI086281-RA, ACYPI009376-RA, ACYPI087311-RA, AC…
GO:0003964	RNA-directed DNA polymerase activity	F	0.00231761	1.08e-06	17	34	990	10180	over	ACYPI083568-RA, ACYPI44437-RA, ACYPI062924-RA, ACYPI070671-RA, ACYPI084185-RA, ACYPI060175-RA, ACYPI088790-RA, ACYPI084244-RA, ACYPI081696-RA, ACYPI41561-RA, ACYPI082096-RA, ACYPI28822-RA, ACYPI086486-RA, ACYPI067270-RA, ACYPI081050-RA, ACYPI083981-RA, ACYPI53110-RA	ACYPI068779-RA, ACYPI073321-RA, ACYPI085775-RA, ACYPI22449-RA, ACYPI060430-RA, ACYPI48451-RA, ACYPI065582-RA, ACYPI087897-RA, ACYPI34730-RA, ACYPI43630-RA, ACYPI070021-RA, ACYPI080133-RA, ACYPI060072-RA, ACYPI066266-RA, ACYPI084197-RA, ACYPI26972-RA, ACYPI48974-RA, ACYPI066373-RA, ACYPI060502-RA, ACYPI086276-RA, ACYPI001882-RA, ACYPI061349-RA, ACYPI22227-RA, ACYPI37015-RA, ACYPI081862-RA, ACYPI00…
GO:0034061	DNA polymerase activity	F	0.0109872	6.42e-06	18	45	989	10169	over	ACYPI083568-RA, ACYPI44437-RA, ACYPI062924-RA, ACYPI070671-RA, ACYPI084185-RA, ACYPI060175-RA, ACYPI088790-RA, ACYPI084244-RA, ACYPI081696-RA, ACYPI41561-RA, ACYPI082096-RA, ACYPI28822-RA, ACYPI086486-RA, ACYPI004049-RA, ACYPI067270-RA, ACYPI081050-RA, ACYPI083981-RA, ACYPI53110-RA	ACYPI072830-RA, ACYPI068779-RA, ACYPI073321-RA, ACYPI006435-RA, ACYPI004624-RA, ACYPI085775-RA, ACYPI22449-RA, ACYPI062689-RA, ACYPI060430-RA, ACYPI48451-RA, ACYPI065582-RA, ACYPI087897-RA, ACYPI34730-RA, ACYPI43630-RA, ACYPI070021-RA, ACYPI080133-RA, ACYPI060072-RA, ACYPI066266-RA, ACYPI084197-RA, ACYPI26972-RA, ACYPI48974-RA, ACYPI066373-RA, ACYPI060502-RA, ACYPI086276-RA, ACYPI001882-RA, ACYPI…
GO:0003690	double-stranded DNA binding	F	0.0157409	1.25e-05	10	13	997	10201	over	ACYPI066497-RA, ACYPI069780-RA, ACYPI080029-RA, ACYPI087974-RA, ACYPI20541-RA, ACYPI066555-RA, ACYPI084113-RA, ACYPI086236-RA, ACYPI085258-RA, ACYPI081119-RA	ACYPI52843-RA, ACYPI000965-RA, ACYPI085523-RA, ACYPI002059-RA, ACYPI002216-RA, ACYPI071032-RA, ACYPI008482-RA, ACYPI081417-RA, ACYPI39630-RA, ACYPI065830-RA, ACYPI010173-RA, ACYPI088166-RA, ACYPI34905-RA
GO:0016779	nucleotidyltransferase activity	F	0.0157409	1.29e-05	35	148	972	10066	over	ACYPI083568-RA, ACYPI070145-RA, ACYPI44437-RA, ACYPI086672-RA, ACYPI061188-RA, ACYPI065513-RA, ACYPI062924-RA, ACYPI070671-RA, ACYPI060186-RA, ACYPI084185-RA, ACYPI060175-RA, ACYPI088790-RA, ACYPI060309-RA, ACYPI084244-RA, ACYPI081696-RA, ACYPI003363-RA, ACYPI41561-RA, ACYPI060916-RA, ACYPI006506-RA, ACYPI064678-RA, ACYPI082096-RA, ACYPI007084-RA, ACYPI28822-RA, ACYPI083168-RA, ACYPI061311-RA, AC…	ACYPI061166-RA, ACYPI072830-RA, ACYPI46291-RA, ACYPI071280-RA, ACYPI073140-RA, ACYPI068779-RA, ACYPI073321-RA, ACYPI069547-RA, ACYPI087423-RA, ACYPI086743-RA, ACYPI006435-RA, ACYPI29657-RA, ACYPI066012-RA, ACYPI007422-RA, ACYPI007808-RA, ACYPI004624-RA, ACYPI085775-RA, ACYPI22449-RA, ACYPI56857-RA, ACYPI063507-RA, ACYPI007703-RA, ACYPI087058-RA, ACYPI061723-RA, ACYPI22299-RA, ACYPI061904-RA, ACYP…
GO:0009303	rRNA transcription	P	5.04e-05	1.7e-08	9	2	998	10212	over	ACYPI066497-RA, ACYPI069780-RA, ACYPI080029-RA, ACYPI087974-RA, ACYPI20541-RA, ACYPI066555-RA, ACYPI084113-RA, ACYPI086236-RA, ACYPI085258-RA	ACYPI25558-RA, ACYPI088166-RA
GO:0006278	RNA-dependent DNA replication	P	0.0252329	2.36e-05	14	31	993	10183	over	ACYPI083568-RA, ACYPI062924-RA, ACYPI070671-RA, ACYPI084185-RA, ACYPI088790-RA, ACYPI084244-RA, ACYPI41561-RA, ACYPI082096-RA, ACYPI28822-RA, ACYPI086486-RA, ACYPI067270-RA, ACYPI081050-RA, ACYPI083981-RA, ACYPI53110-RA	ACYPI068779-RA, ACYPI073321-RA, ACYPI085775-RA, ACYPI22449-RA, ACYPI060430-RA, ACYPI48451-RA, ACYPI065582-RA, ACYPI087897-RA, ACYPI34730-RA, ACYPI43630-RA, ACYPI070021-RA, ACYPI080133-RA, ACYPI060072-RA, ACYPI066266-RA, ACYPI084197-RA, ACYPI26972-RA, ACYPI48974-RA, ACYPI089394-RA, ACYPI066373-RA, ACYPI086276-RA, ACYPI001882-RA, ACYPI22227-RA, ACYPI37015-RA, ACYPI081862-RA, ACYPI008354-RA, ACYPI08…
3643-RA, ACYPI006138-RA, ACYPI004485-RA, ACYPI002536-RA, ACYPI35291-RA, ACYPI060253-RA, ACYPI33077-RA, ACYPI004408-RA, ACYPI36056-RA, ACYPI31612-RA, ACYPI081583-RA, ACYPI43415-RA, ACYPI004678-RA, ACYPI47236-RA, ACYPI55437-RA, ACYPI087541-RA, ACYPI086434-RA, ACYPI23604-RA, ACYPI001275-RA, ACYPI002999-RA, ACYPI085378-RA, ACYPI009529-RA, ACYPI088306-RA, ACYPI22150-RA, ACYPI061746-RA, ACYPI40899-RA, …
PI009239-RA, ACYPI081486-RA, ACYPI006795-RA, ACYPI071820-RA, ACYPI070713-RA, ACYPI060349-RA, ACYPI005290-RA, ACYPI39422-RA, ACYPI27670-RA, ACYPI064435-RA, ACYPI086337-RA, ACYPI006320-RA, ACYPI072636-RA, ACYPI005213-RA, ACYPI42083-RA, ACYPI004157-RA, ACYPI50284-RA, ACYPI009034-RA, ACYPI004376-RA, ACYPI25649-RA, ACYPI52640-RA, ACYPI002911-RA, ACYPI005406-RA, ACYPI088081-RA, ACYPI068449-RA, ACYPI089…
GO:0007586	digestion	P	0.48284	0.000508	6	7	1001	10207	over	ACYPI071080-RA, ACYPI31878-RA, ACYPI086077-RA, ACYPI066663-RA, ACYPI083538-RA, ACYPI087190-RA	ACYPI006867-RA, ACYPI000410-RA, ACYPI005630-RA, ACYPI001751-RA, ACYPI080933-RA, ACYPI009130-RA, ACYPI004037-RA
GO:0043566	structure-specific DNA binding	F	1	0.0011901	10	27	997	10187	over	ACYPI066497-RA, ACYPI069780-RA, ACYPI080029-RA, ACYPI087974-RA, ACYPI20541-RA, ACYPI066555-RA, ACYPI084113-RA, ACYPI086236-RA, ACYPI085258-RA, ACYPI081119-RA	ACYPI52843-RA, ACYPI004216-RA, ACYPI010020-RA, ACYPI008614-RA, ACYPI000965-RA, ACYPI000872-RA, ACYPI38901-RA, ACYPI003409-RA, ACYPI085523-RA, ACYPI002059-RA, ACYPI34384-RA, ACYPI002216-RA, ACYPI071032-RA, ACYPI29386-RA, ACYPI008482-RA, ACYPI081417-RA, ACYPI064917-RA, ACYPI39630-RA, ACYPI065830-RA, ACYPI010173-RA, ACYPI010015-RA, ACYPI065069-RA, ACYPI088166-RA, ACYPI008015-RA, ACYPI006150-RA, ACYP…
GO:0015074	DNA integration	P	1	0.00138418	11	33	996	10181	over	ACYPI47485-RA, ACYPI069083-RA, ACYPI088790-RA, ACYPI084244-RA, ACYPI082096-RA, ACYPI071493-RA, ACYPI067270-RA, ACYPI087154-RA, ACYPI081050-RA, ACYPI083981-RA, ACYPI53110-RA	ACYPI51790-RA, ACYPI068779-RA, ACYPI073321-RA, ACYPI083845-RA, ACYPI068223-RA, ACYPI085775-RA, ACYPI070842-RA, ACYPI060430-RA, ACYPI087897-RA, ACYPI37313-RA, ACYPI54557-RA, ACYPI005480-RA, ACYPI066266-RA, ACYPI088301-RA, ACYPI084197-RA, ACYPI26972-RA, ACYPI087953-RA, ACYPI48974-RA, ACYPI22936-RA, ACYPI066373-RA, ACYPI084485-RA, ACYPI086276-RA, ACYPI000763-RA, ACYPI49333-RA, ACYPI088724-RA, ACYPI0…
GO:0006259	DNA metabolic process	P	1	0.00268409	58	390	949	9824	over	ACYPI47485-RA, ACYPI083568-RA, ACYPI000076-RA, ACYPI37076-RA, ACYPI070145-RA, ACYPI32762-RA, ACYPI086672-RA, ACYPI061188-RA, ACYPI065513-RA, ACYPI088660-RA, ACYPI062924-RA, ACYPI066651-RA, ACYPI069083-RA, ACYPI070671-RA, ACYPI46723-RA, ACYPI34646-RA, ACYPI060186-RA, ACYPI084185-RA, ACYPI060175-RA, ACYPI088790-RA, ACYPI085614-RA, ACYPI088347-RA, ACYPI060309-RA, ACYPI084244-RA, ACYPI084268-RA, ACYP…	ACYPI51790-RA, ACYPI061166-RA, ACYPI072830-RA, ACYPI000060-RA, ACYPI46291-RA, ACYPI003921-RA, ACYPI073660-RA, ACYPI003683-RA, ACYPI073140-RA, ACYPI56572-RA, ACYPI068779-RA, ACYPI073321-RA, ACYPI28741-RA, ACYPI23394-RA, ACYPI083845-RA, ACYPI002495-RA, ACYPI068924-RA, ACYPI087423-RA, ACYPI068223-RA, ACYPI000489-RA, ACYPI006435-RA, ACYPI29657-RA, ACYPI084375-RA, ACYPI085663-RA, ACYPI009814-RA, ACYPI…
GO:0004674	protein serine/threonine kinase activity	F	1	0.00360633	31	178	976	10036	over	ACYPI083568-RA, ACYPI060148-RA, ACYPI44262-RA, ACYPI085168-RA, ACYPI080848-RA, ACYPI006112-RA, ACYPI080168-RA, ACYPI080052-RA, ACYPI084179-RA, ACYPI085148-RA, ACYPI083963-RA, ACYPI083061-RA, ACYPI084111-RA, ACYPI080706-RA, ACYPI083707-RA, ACYPI35087-RA, ACYPI008988-RA, ACYPI086991-RA, ACYPI086275-RA, ACYPI088385-RA, ACYPI001995-RA, ACYPI082412-RA, ACYPI081164-RA, ACYPI084877-RA, ACYPI082832-RA, A…	ACYPI005350-RA, ACYPI001915-RA, ACYPI082338-RA, ACYPI002237-RA, ACYPI085100-RA, ACYPI005204-RA, ACYPI006008-RA, ACYPI069535-RA, ACYPI080385-RA, ACYPI008815-RA, ACYPI089541-RA, ACYPI087378-RA, ACYPI081815-RA, ACYPI36091-RA, ACYPI007546-RA, ACYPI081665-RA, ACYPI002490-RA, ACYPI008338-RA, ACYPI53893-RA, ACYPI065117-RA, ACYPI003644-RA, ACYPI20614-RA, ACYPI085355-RA, ACYPI000519-RA, ACYPI008877-RA, AC…
GO:0031072	heat shock protein binding	F	1	0.00481627	11	40	996	10174	over	ACYPI070256-RA, ACYPI083465-RA, ACYPI061462-RA, ACYPI063211-RA, ACYPI062347-RA, ACYPI082126-RA, ACYPI066697-RA, ACYPI066799-RA, ACYPI081605-RA, ACYPI068690-RA, ACYPI081490-RA	ACYPI073738-RA, ACYPI000126-RA, ACYPI082953-RA, ACYPI006103-RA, ACYPI006542-RA, ACYPI006735-RA, ACYPI003179-RA, ACYPI42979-RA, ACYPI070460-RA, ACYPI007001-RA, ACYPI072914-RA, ACYPI007149-RA, ACYPI24053-RA, ACYPI40362-RA, ACYPI004797-RA, ACYPI067839-RA, ACYPI088690-RA, ACYPI004441-RA, ACYPI089162-RA, ACYPI062324-RA, ACYPI072174-RA, ACYPI000016-RA, ACYPI086068-RA, ACYPI071379-RA, ACYPI071851-RA, AC…
GO:0060393	regulation of pathway-restricted SMAD protein phosphorylation	P	1	0.00627495	3	2	1004	10212	over	ACYPI089538-RA, ACYPI009993-RA, ACYPI064940-RA	ACYPI000365-RA, ACYPI003759-RA
GO:0007183	SMAD protein complex assembly	P	1	0.00627495	3	2	1004	10212	over	ACYPI089538-RA, ACYPI009993-RA, ACYPI064940-RA	ACYPI000365-RA, ACYPI003759-RA
GO:0005160	transforming growth factor beta receptor binding	F	1	0.00804643	2	0	1005	10214	over	ACYPI009993-RA, ACYPI064940-RA
GO:0060394	negative regulation of pathway-restricted SMAD protein phosphorylation	P	1	0.00804643	2	0	1005	10214	over	ACYPI009993-RA, ACYPI064940-RA
GO:0043525	positive regulation of neuron apoptosis	P	1	0.00804643	2	0	1005	10214	over	ACYPI006234-RA, ACYPI001995-RA
GO:0070410	co-SMAD binding	F	1	0.00804643	2	0	1005	10214	over	ACYPI009993-RA, ACYPI064940-RA
GO:0034405	response to fluid shear stress	P	1	0.00804643	2	0	1005	10214	over	ACYPI009993-RA, ACYPI064940-RA
GO:0070697	activin receptor binding	F	1	0.00804643	2	0	1005	10214	over	ACYPI009993-RA, ACYPI064940-RA
GO:0070698	type I activin receptor binding	F	1	0.00804643	2	0	1005	10214	over	ACYPI009993-RA, ACYPI064940-RA
GO:0034616	response to laminar fluid shear stress	P	1	0.00804643	2	0	1005	10214	over	ACYPI009993-RA, ACYPI064940-RA
GO:0034713	type I transforming growth factor beta receptor binding	F	1	0.00804643	2	0	1005	10214	over	ACYPI009993-RA, ACYPI064940-RA
GO:0010990	regulation of SMAD protein complex assembly	P	1	0.00804643	2	0	1005	10214	over	ACYPI009993-RA, ACYPI064940-RA
GO:0010991	negative regulation of SMAD protein complex assembly	P	1	0.00804643	2	0	1005	10214	over	ACYPI009993-RA, ACYPI064940-RA
GO:0030617	transforming growth factor beta receptor, inhibitory cytoplasmic mediator activity	F	1	0.00804643	2	0	1005	10214	over	ACYPI009993-RA, ACYPI064940-RA
GO:0045035	sensory organ precursor cell division	P	1	0.0080589	5	10	1002	10204	over	ACYPI082343-RA, ACYPI008988-RA, ACYPI083959-RA, ACYPI081358-RA, ACYPI069986-RA	ACYPI41749-RA, ACYPI45608-RA, ACYPI086879-RA, ACYPI069703-RA, ACYPI082506-RA, ACYPI064683-RA, ACYPI33497-RA, ACYPI063520-RA, ACYPI000629-RA, ACYPI50284-RA
GO:0051082	unfolded protein binding	F	1	0.00997602	14	65	993	10149	over	ACYPI000257-RA, ACYPI067762-RA, ACYPI070256-RA, ACYPI083465-RA, ACYPI061462-RA, ACYPI063211-RA, ACYPI062347-RA, ACYPI082126-RA, ACYPI066697-RA, ACYPI009151-RA, ACYPI066799-RA, ACYPI081605-RA, ACYPI068690-RA, ACYPI081490-RA	ACYPI006481-RA, ACYPI073738-RA, ACYPI000126-RA, ACYPI005867-RA, ACYPI082953-RA, ACYPI061554-RA, ACYPI006103-RA, ACYPI006735-RA, ACYPI007677-RA, ACYPI007822-RA, ACYPI003279-RA, ACYPI088221-RA, ACYPI001540-RA, ACYPI004693-RA, ACYPI42979-RA, ACYPI009012-RA, ACYPI072860-RA, ACYPI000588-RA, ACYPI070460-RA, ACYPI009844-RA, ACYPI24053-RA, ACYPI004415-RA, ACYPI004797-RA, ACYPI006233-RA, ACYPI002247-RA, A…
GO:0043154	negative regulation of caspase activity	P	1	0.010953	6	16	1001	10198	over	ACYPI082343-RA, ACYPI083959-RA, ACYPI009993-RA, ACYPI081358-RA, ACYPI069986-RA, ACYPI064940-RA	ACYPI41749-RA, ACYPI086879-RA, ACYPI006735-RA, ACYPI069703-RA, ACYPI082506-RA, ACYPI064683-RA, ACYPI003805-RA, ACYPI33497-RA, ACYPI49578-RA, ACYPI063520-RA, ACYPI003659-RA, ACYPI060860-RA, ACYPI50284-RA, ACYPI47192-RA, ACYPI083496-RA, ACYPI004532-RA
GO:0009536	plastid	C	1	0.0117155	3	3	1004	10211	over	ACYPI080370-RA, ACYPI081141-RA, ACYPI063961-RA	ACYPI083549-RA, ACYPI089229-RA, ACYPI081774-RA
GO:0060389	pathway-restricted SMAD protein phosphorylation	P	1	0.0117155	3	3	1004	10211	over	ACYPI089538-RA, ACYPI009993-RA, ACYPI064940-RA	ACYPI000365-RA, ACYPI003759-RA, ACYPI005313-RA
GO:0005832	chaperonin-containing T-complex	C	1	0.0117155	3	3	1004	10211	over	ACYPI000257-RA, ACYPI067762-RA, ACYPI009151-RA	ACYPI003279-RA, ACYPI000575-RA, ACYPI35125-RA
GO:0005072	transforming growth factor beta receptor, cytoplasmic mediator activity	F	1	0.0117155	3	3	1004	10211	over	ACYPI089538-RA, ACYPI009993-RA, ACYPI064940-RA	ACYPI000365-RA, ACYPI007984-RA, ACYPI003759-RA
GO:0006468	protein amino acid phosphorylation	P	1	0.0127974	36	238	971	9976	over	ACYPI083568-RA, ACYPI060148-RA, ACYPI000076-RA, ACYPI44262-RA, ACYPI085168-RA, ACYPI080848-RA, ACYPI006112-RA, ACYPI080168-RA, ACYPI080052-RA, ACYPI084179-RA, ACYPI085148-RA, ACYPI007477-RA, ACYPI083963-RA, ACYPI083061-RA, ACYPI084111-RA, ACYPI080706-RA, ACYPI083707-RA, ACYPI35087-RA, ACYPI089538-RA, ACYPI086991-RA, ACYPI086275-RA, ACYPI088385-RA, ACYPI063321-RA, ACYPI001995-RA, ACYPI009993-RA, A…	ACYPI000060-RA, ACYPI003921-RA, ACYPI086281-RA, ACYPI005350-RA, ACYPI082338-RA, ACYPI000365-RA, ACYPI085100-RA, ACYPI000353-RA, ACYPI063319-RA, ACYPI005204-RA, ACYPI084637-RA, ACYPI006008-RA, ACYPI069535-RA, ACYPI089541-RA, ACYPI087378-RA, ACYPI081815-RA, ACYPI005135-RA, ACYPI001777-RA, ACYPI066475-RA, ACYPI36091-RA, ACYPI007107-RA, ACYPI007546-RA, ACYPI081665-RA, ACYPI083537-RA, ACYPI000045-RA, …
GO:0019788	NEDD8 ligase activity	F	1	0.0177583	4	8	1003	10206	over	ACYPI082343-RA, ACYPI083959-RA, ACYPI081358-RA, ACYPI069986-RA	ACYPI41749-RA, ACYPI086879-RA, ACYPI069703-RA, ACYPI082506-RA, ACYPI064683-RA, ACYPI33497-RA, ACYPI063520-RA, ACYPI50284-RA
GO:0009713	catechol biosynthetic process	P	1	0.0183479	5	13	1002	10201	over	ACYPI34207-RA, ACYPI082343-RA, ACYPI083959-RA, ACYPI081358-RA, ACYPI069986-RA	ACYPI41749-RA, ACYPI086879-RA, ACYPI069703-RA, ACYPI008660-RA, ACYPI070346-RA, ACYPI082506-RA, ACYPI064683-RA, ACYPI33497-RA, ACYPI008168-RA, ACYPI063520-RA, ACYPI009543-RA, ACYPI003196-RA, ACYPI50284-RA
GO:0034312	diol biosynthetic process	P	1	0.0183479	5	13	1002	10201	over	ACYPI34207-RA, ACYPI082343-RA, ACYPI083959-RA, ACYPI081358-RA, ACYPI069986-RA	ACYPI41749-RA, ACYPI086879-RA, ACYPI069703-RA, ACYPI008660-RA, ACYPI070346-RA, ACYPI082506-RA, ACYPI064683-RA, ACYPI33497-RA, ACYPI008168-RA, ACYPI063520-RA, ACYPI009543-RA, ACYPI003196-RA, ACYPI50284-RA
GO:0042416	dopamine biosynthetic process	P	1	0.0183479	5	13	1002	10201	over	ACYPI34207-RA, ACYPI082343-RA, ACYPI083959-RA, ACYPI081358-RA, ACYPI069986-RA	ACYPI41749-RA, ACYPI086879-RA, ACYPI069703-RA, ACYPI008660-RA, ACYPI070346-RA, ACYPI082506-RA, ACYPI064683-RA, ACYPI33497-RA, ACYPI008168-RA, ACYPI063520-RA, ACYPI009543-RA, ACYPI003196-RA, ACYPI50284-RA
GO:0042423	catecholamine biosynthetic process	P	1	0.0183479	5	13	1002	10201	over	ACYPI34207-RA, ACYPI082343-RA, ACYPI083959-RA, ACYPI081358-RA, ACYPI069986-RA	ACYPI41749-RA, ACYPI086879-RA, ACYPI069703-RA, ACYPI008660-RA, ACYPI070346-RA, ACYPI082506-RA, ACYPI064683-RA, ACYPI33497-RA, ACYPI008168-RA, ACYPI063520-RA, ACYPI009543-RA, ACYPI003196-RA, ACYPI50284-RA
GO:0070411	I-SMAD binding	F	1	0.0191458	3	4	1004	10210	over	ACYPI089538-RA, ACYPI009993-RA, ACYPI064940-RA	ACYPI000365-RA, ACYPI066623-RA, ACYPI003759-RA, ACYPI088448-RA
GO:0070412	R-SMAD binding	F	1	0.0191458	3	4	1004	10210	over	ACYPI089538-RA, ACYPI009993-RA, ACYPI064940-RA	ACYPI000365-RA, ACYPI066623-RA, ACYPI003759-RA, ACYPI088448-RA
GO:0004449	isocitrate dehydrogenase (NAD+) activity	F	1	0.0191458	3	4	1004	10210	over	ACYPI003125-RA, ACYPI061797-RA, ACYPI004297-RA	ACYPI003918-RA, ACYPI086747-RA, ACYPI002445-RA, ACYPI001272-RA
GO:0010466	negative regulation of peptidase activity	P	1	0.0206388	6	19	1001	10195	over	ACYPI082343-RA, ACYPI083959-RA, ACYPI009993-RA, ACYPI081358-RA, ACYPI069986-RA, ACYPI064940-RA	ACYPI41749-RA, ACYPI081658-RA, ACYPI086879-RA, ACYPI006735-RA, ACYPI069703-RA, ACYPI082506-RA, ACYPI064683-RA, ACYPI003805-RA, ACYPI33497-RA, ACYPI49578-RA, ACYPI063520-RA, ACYPI003659-RA, ACYPI060860-RA, ACYPI001123-RA, ACYPI50284-RA, ACYPI47192-RA, ACYPI083496-RA, ACYPI004532-RA, ACYPI010045-RA
GO:0033612	receptor serine/threonine kinase binding	F	1	0.0226977	2	1	1005	10213	over	ACYPI009993-RA, ACYPI064940-RA	ACYPI004143-RA
GO:0044241	lipid digestion	P	1	0.0226977	2	1	1005	10213	over	ACYPI31878-RA, ACYPI066663-RA	ACYPI080933-RA
GO:0070696	transmembrane receptor protein serine/threonine kinase binding	F	1	0.0226977	2	1	1005	10213	over	ACYPI009993-RA, ACYPI064940-RA	ACYPI004143-RA
GO:0035090	maintenance of apical/basal cell polarity	P	1	0.0226977	2	1	1005	10213	over	ACYPI008995-RA, ACYPI000238-RA	ACYPI008887-RA
GO:0030684	preribosome	C	1	0.0226977	2	1	1005	10213	over	ACYPI000649-RA, ACYPI006050-RA	ACYPI35818-RA
GO:0043281	regulation of caspase activity	P	1	0.0236493	8	32	999	10182	over	ACYPI006234-RA, ACYPI082343-RA, ACYPI008988-RA, ACYPI083959-RA, ACYPI009993-RA, ACYPI081358-RA, ACYPI069986-RA, ACYPI064940-RA	ACYPI41749-RA, ACYPI086879-RA, ACYPI36091-RA, ACYPI005855-RA, ACYPI006735-RA, ACYPI069703-RA, ACYPI082506-RA, ACYPI064683-RA, ACYPI003805-RA, ACYPI33497-RA, ACYPI004804-RA, ACYPI49578-RA, ACYPI063520-RA, ACYPI006619-RA, ACYPI008205-RA, ACYPI003659-RA, ACYPI060860-RA, ACYPI39630-RA, ACYPI081128-RA, ACYPI50284-RA, ACYPI35568-RA, ACYPI47192-RA, ACYPI22661-RA, ACYPI008686-RA, ACYPI40515-RA, ACYPI0020…
GO:0016042	lipid catabolic process	P	1	0.0247273	7	26	1000	10188	over	ACYPI008366-RA, ACYPI071080-RA, ACYPI31878-RA, ACYPI086077-RA, ACYPI066663-RA, ACYPI083538-RA, ACYPI087190-RA	ACYPI003864-RA, ACYPI50513-RA, ACYPI003456-RA, ACYPI008958-RA, ACYPI001195-RA, ACYPI001545-RA, ACYPI004259-RA, ACYPI20256-RA, ACYPI006589-RA, ACYPI004508-RA, ACYPI006903-RA, ACYPI51146-RA, ACYPI005202-RA, ACYPI002416-RA, ACYPI004722-RA, ACYPI005989-RA, ACYPI080933-RA, ACYPI088248-RA, ACYPI080964-RA, ACYPI089223-RA, ACYPI003634-RA, ACYPI088293-RA, ACYPI005852-RA, ACYPI007994-RA, ACYPI27724-RA, ACY…
GO:0035267	NuA4 histone acetyltransferase complex	C	1	0.0286169	3	5	1004	10209	over	ACYPI085878-RA, ACYPI086730-RA, ACYPI005082-RA	ACYPI56364-RA, ACYPI002182-RA, ACYPI087019-RA, ACYPI009700-RA, ACYPI006940-RA
GO:0008134	transcription factor binding	F	1	0.0341414	12	63	995	10151	over	ACYPI066497-RA, ACYPI069780-RA, ACYPI080029-RA, ACYPI087974-RA, ACYPI20541-RA, ACYPI066555-RA, ACYPI004866-RA, ACYPI42478-RA, ACYPI084113-RA, ACYPI086236-RA, ACYPI085258-RA, ACYPI006772-RA	ACYPI004763-RA, ACYPI009376-RA, ACYPI001045-RA, ACYPI006459-RA, ACYPI52843-RA, ACYPI003971-RA, ACYPI31806-RA, ACYPI002649-RA, ACYPI009449-RA, ACYPI009695-RA, ACYPI083229-RA, ACYPI000672-RA, ACYPI008614-RA, ACYPI002470-RA, ACYPI51936-RA, ACYPI002062-RA, ACYPI085581-RA, ACYPI082299-RA, ACYPI063449-RA, ACYPI006441-RA, ACYPI002500-RA, ACYPI007125-RA, ACYPI005546-RA, ACYPI006572-RA, ACYPI24592-RA, ACY…
GO:0042417	dopamine metabolic process	P	1	0.0348403	5	16	1002	10198	over	ACYPI34207-RA, ACYPI082343-RA, ACYPI083959-RA, ACYPI081358-RA, ACYPI069986-RA	ACYPI41749-RA, ACYPI086879-RA, ACYPI007107-RA, ACYPI069703-RA, ACYPI008660-RA, ACYPI070346-RA, ACYPI082506-RA, ACYPI064683-RA, ACYPI33497-RA, ACYPI008168-RA, ACYPI063520-RA, ACYPI003886-RA, ACYPI009543-RA, ACYPI007852-RA, ACYPI003196-RA, ACYPI50284-RA
GO:0051346	negative regulation of hydrolase activity	P	1	0.0349109	6	22	1001	10192	over	ACYPI082343-RA, ACYPI083959-RA, ACYPI009993-RA, ACYPI081358-RA, ACYPI069986-RA, ACYPI064940-RA	ACYPI41749-RA, ACYPI081658-RA, ACYPI086879-RA, ACYPI006735-RA, ACYPI069703-RA, ACYPI009532-RA, ACYPI082506-RA, ACYPI064683-RA, ACYPI003805-RA, ACYPI33497-RA, ACYPI49578-RA, ACYPI063520-RA, ACYPI30062-RA, ACYPI003659-RA, ACYPI060860-RA, ACYPI001123-RA, ACYPI003680-RA, ACYPI50284-RA, ACYPI47192-RA, ACYPI083496-RA, ACYPI004532-RA, ACYPI010045-RA
GO:0052547	regulation of peptidase activity	P	1	0.0351944	8	35	999	10179	over	ACYPI006234-RA, ACYPI082343-RA, ACYPI008988-RA, ACYPI083959-RA, ACYPI009993-RA, ACYPI081358-RA, ACYPI069986-RA, ACYPI064940-RA	ACYPI41749-RA, ACYPI081658-RA, ACYPI086879-RA, ACYPI36091-RA, ACYPI005855-RA, ACYPI006735-RA, ACYPI069703-RA, ACYPI082506-RA, ACYPI064683-RA, ACYPI003805-RA, ACYPI33497-RA, ACYPI004804-RA, ACYPI49578-RA, ACYPI063520-RA, ACYPI006619-RA, ACYPI008205-RA, ACYPI003659-RA, ACYPI060860-RA, ACYPI39630-RA, ACYPI001123-RA, ACYPI081128-RA, ACYPI50284-RA, ACYPI35568-RA, ACYPI47192-RA, ACYPI22661-RA, ACYPI008…
GO:0052548	regulation of endopeptidase activity	P	1	0.0351944	8	35	999	10179	over	ACYPI006234-RA, ACYPI082343-RA, ACYPI008988-RA, ACYPI083959-RA, ACYPI009993-RA, ACYPI081358-RA, ACYPI069986-RA, ACYPI064940-RA	ACYPI41749-RA, ACYPI081658-RA, ACYPI086879-RA, ACYPI36091-RA, ACYPI005855-RA, ACYPI006735-RA, ACYPI069703-RA, ACYPI082506-RA, ACYPI064683-RA, ACYPI003805-RA, ACYPI33497-RA, ACYPI004804-RA, ACYPI49578-RA, ACYPI063520-RA, ACYPI006619-RA, ACYPI008205-RA, ACYPI003659-RA, ACYPI060860-RA, ACYPI39630-RA, ACYPI001123-RA, ACYPI081128-RA, ACYPI50284-RA, ACYPI35568-RA, ACYPI47192-RA, ACYPI22661-RA, ACYPI008…
GO:0034728	nucleosome organization	P	1	0.0357554	10	49	997	10165	over	ACYPI088467-RA, ACYPI080884-RA, ACYPI083484-RA, ACYPI31778-RA, ACYPI084268-RA, ACYPI086730-RA, ACYPI56610-RA, ACYPI085240-RA, ACYPI005082-RA, ACYPI088365-RA	ACYPI009872-RA, ACYPI065120-RA, ACYPI088942-RA, ACYPI085787-RA, ACYPI087623-RA, ACYPI084599-RA, ACYPI004281-RA, ACYPI067855-RA, ACYPI002182-RA, ACYPI081095-RA, ACYPI009399-RA, ACYPI004047-RA, ACYPI086010-RA, ACYPI088152-RA, ACYPI062591-RA, ACYPI088071-RA, ACYPI081190-RA, ACYPI088388-RA, ACYPI072013-RA, ACYPI007440-RA, ACYPI085959-RA, ACYPI082725-RA, ACYPI006572-RA, ACYPI082429-RA, ACYPI24592-RA, …
GO:0000786	nucleosome	C	1	0.0358706	9	42	998	10172	over	ACYPI088467-RA, ACYPI080884-RA, ACYPI083484-RA, ACYPI31778-RA, ACYPI084268-RA, ACYPI086730-RA, ACYPI085240-RA, ACYPI005082-RA, ACYPI088365-RA	ACYPI065120-RA, ACYPI088942-RA, ACYPI085787-RA, ACYPI087623-RA, ACYPI084599-RA, ACYPI004281-RA, ACYPI067855-RA, ACYPI002182-RA, ACYPI081095-RA, ACYPI009399-RA, ACYPI086010-RA, ACYPI088152-RA, ACYPI062591-RA, ACYPI088071-RA, ACYPI081190-RA, ACYPI088388-RA, ACYPI072013-RA, ACYPI007440-RA, ACYPI085959-RA, ACYPI082725-RA, ACYPI006572-RA, ACYPI082429-RA, ACYPI24592-RA, ACYPI069638-RA, ACYPI007671-RA, …
GO:0015036	disulfide oxidoreductase activity	F	1	0.0394688	4	11	1003	10203	over	ACYPI000233-RA, ACYPI008477-RA, ACYPI008926-RA, ACYPI008742-RA	ACYPI001758-RA, ACYPI008340-RA, ACYPI007094-RA, ACYPI56655-RA, ACYPI068371-RA, ACYPI008600-RA, ACYPI010180-RA, ACYPI001115-RA, ACYPI009484-RA, ACYPI009665-RA, ACYPI005594-RA
GO:0046673	negative regulation of compound eye retinal cell programmed cell death	P	1	0.0394688	4	11	1003	10203	over	ACYPI082343-RA, ACYPI083959-RA, ACYPI081358-RA, ACYPI069986-RA	ACYPI41749-RA, ACYPI086879-RA, ACYPI069703-RA, ACYPI082506-RA, ACYPI064683-RA, ACYPI33497-RA, ACYPI004766-RA, ACYPI063520-RA, ACYPI004360-RA, ACYPI50284-RA, ACYPI007731-RA
GO:0007289	spermatid nucleus differentiation	P	1	0.0394688	4	11	1003	10203	over	ACYPI082343-RA, ACYPI083959-RA, ACYPI081358-RA, ACYPI069986-RA	ACYPI41749-RA, ACYPI087266-RA, ACYPI086879-RA, ACYPI069703-RA, ACYPI082506-RA, ACYPI064683-RA, ACYPI33497-RA, ACYPI065028-RA, ACYPI063520-RA, ACYPI28078-RA, ACYPI50284-RA
GO:0009615	response to virus	P	1	0.0401142	3	6	1004	10208	over	ACYPI067762-RA, ACYPI005719-RA, ACYPI000358-RA	ACYPI088296-RA, ACYPI56745-RA, ACYPI008937-RA, ACYPI000763-RA, ACYPI008666-RA, ACYPI009526-RA
GO:0051537	2 iron, 2 sulfur cluster binding	F	1	0.0401142	3	6	1004	10208	over	ACYPI082480-RA, ACYPI068701-RA, ACYPI34559-RA	ACYPI084224-RA, ACYPI085586-RA, ACYPI009248-RA, ACYPI001632-RA, ACYPI004745-RA, ACYPI000611-RA
GO:0008362	chitin-based embryonic cuticle biosynthetic process	P	1	0.0401142	3	6	1004	10208	over	ACYPI001622-RA, ACYPI29050-RA, ACYPI004621-RA	ACYPI004851-RA, ACYPI005711-RA, ACYPI002231-RA, ACYPI008547-RA, ACYPI002145-RA, ACYPI009796-RA
GO:0004448	isocitrate dehydrogenase activity	F	1	0.0401142	3	6	1004	10208	over	ACYPI003125-RA, ACYPI061797-RA, ACYPI004297-RA	ACYPI003918-RA, ACYPI008195-RA, ACYPI086747-RA, ACYPI000030-RA, ACYPI002445-RA, ACYPI001272-RA
GO:0043189	H4/H2A histone acetyltransferase complex	C	1	0.0401142	3	6	1004	10208	over	ACYPI085878-RA, ACYPI086730-RA, ACYPI005082-RA	ACYPI56364-RA, ACYPI007565-RA, ACYPI002182-RA, ACYPI087019-RA, ACYPI009700-RA, ACYPI006940-RA
GO:0070193	synaptonemal complex organization	P	1	0.0427057	2	2	1005	10212	over	ACYPI005373-RA, ACYPI003438-RA	ACYPI22504-RA, ACYPI44794-RA
GO:0070194	synaptonemal complex disassembly	P	1	0.0427057	2	2	1005	10212	over	ACYPI005373-RA, ACYPI003438-RA	ACYPI22504-RA, ACYPI44794-RA
GO:0015085	calcium ion transmembrane transporter activity	F	1	0.0427057	2	2	1005	10212	over	ACYPI006957-RA, ACYPI008535-RA	ACYPI004431-RA, ACYPI007260-RA
GO:0032088	negative regulation of NF-kappaB transcription factor activity	P	1	0.0427057	2	2	1005	10212	over	ACYPI087605-RA, ACYPI084335-RA	ACYPI087082-RA, ACYPI36951-RA
GO:0005388	calcium-transporting ATPase activity	F	1	0.0427057	2	2	1005	10212	over	ACYPI006957-RA, ACYPI008535-RA	ACYPI004431-RA, ACYPI007260-RA
GO:0044423	virion part	C	1	0.0427057	2	2	1005	10212	over	ACYPI061270-RA, ACYPI003862-RA	ACYPI003231-RA, ACYPI46459-RA
GO:0035329	hippo signaling pathway	P	1	0.0427057	2	2	1005	10212	over	ACYPI009555-RA, ACYPI001652-RA	ACYPI002801-RA, ACYPI069437-RA
GO:0004311	farnesyltranstransferase activity	F	1	0.0427057	2	2	1005	10212	over	ACYPI009141-RA, ACYPI007717-RA	ACYPI002857-RA, ACYPI083288-RA
GO:0019012	virion	C	1	0.0427057	2	2	1005	10212	over	ACYPI061270-RA, ACYPI003862-RA	ACYPI003231-RA, ACYPI46459-RA
GO:0019028	viral capsid	C	1	0.0427057	2	2	1005	10212	over	ACYPI061270-RA, ACYPI003862-RA	ACYPI003231-RA, ACYPI46459-RA
GO:0005126	cytokine receptor binding	F	1	0.0427057	2	2	1005	10212	over	ACYPI009993-RA, ACYPI064940-RA	ACYPI53903-RA, ACYPI004940-RA
GO:0042335	cuticle development	P	1	0.0437101	10	51	997	10163	over	ACYPI001622-RA, ACYPI082343-RA, ACYPI005373-RA, ACYPI003438-RA, ACYPI29050-RA, ACYPI083959-RA, ACYPI060320-RA, ACYPI081358-RA, ACYPI069986-RA, ACYPI004621-RA	ACYPI41749-RA, ACYPI006867-RA, ACYPI007165-RA, ACYPI005281-RA, ACYPI004851-RA, ACYPI002099-RA, ACYPI086879-RA, ACYPI007627-RA, ACYPI005967-RA, ACYPI069703-RA, ACYPI000221-RA, ACYPI005535-RA, ACYPI007407-RA, ACYPI006089-RA, ACYPI009105-RA, ACYPI005711-RA, ACYPI082506-RA, ACYPI064683-RA, ACYPI002482-RA, ACYPI33497-RA, ACYPI002231-RA, ACYPI008168-RA, ACYPI007972-RA, ACYPI005172-RA, ACYPI006834-RA, A…
GO:0016772	transferase activity, transferring phosphorus-containing groups	F	1	0.0477475	77	636	930	9578	over	ACYPI085214-RA, ACYPI083568-RA, ACYPI060148-RA, ACYPI085878-RA, ACYPI44262-RA, ACYPI085168-RA, ACYPI070145-RA, ACYPI006705-RA, ACYPI009555-RA, ACYPI44437-RA, ACYPI080848-RA, ACYPI006112-RA, ACYPI086672-RA, ACYPI061188-RA, ACYPI065513-RA, ACYPI062924-RA, ACYPI070671-RA, ACYPI080168-RA, ACYPI080052-RA, ACYPI060186-RA, ACYPI084185-RA, ACYPI084179-RA, ACYPI060175-RA, ACYPI088790-RA, ACYPI085148-RA, A…	ACYPI061166-RA, ACYPI072830-RA, ACYPI004968-RA, ACYPI46291-RA, ACYPI49270-RA, ACYPI080039-RA, ACYPI071280-RA, ACYPI005350-RA, ACYPI073140-RA, ACYPI001033-RA, ACYPI001915-RA, ACYPI068779-RA, ACYPI073321-RA, ACYPI082338-RA, ACYPI48056-RA, ACYPI002237-RA, ACYPI085100-RA, ACYPI000353-RA, ACYPI063319-RA, ACYPI005204-RA, ACYPI002418-RA, ACYPI069547-RA, ACYPI002213-RA, ACYPI087423-RA, ACYPI084637-RA, AC…
GO:2000274		N	1	0.0490017	4	12	1003	10202	over	ACYPI082343-RA, ACYPI083959-RA, ACYPI081358-RA, ACYPI069986-RA	ACYPI41749-RA, ACYPI086879-RA, ACYPI069703-RA, ACYPI082506-RA, ACYPI064683-RA, ACYPI33497-RA, ACYPI008168-RA, ACYPI005172-RA, ACYPI063520-RA, ACYPI002111-RA, ACYPI070244-RA, ACYPI50284-RA
GO:0046671	negative regulation of retinal cell programmed cell death	P	1	0.0490017	4	12	1003	10202	over	ACYPI082343-RA, ACYPI083959-RA, ACYPI081358-RA, ACYPI069986-RA	ACYPI41749-RA, ACYPI086879-RA, ACYPI069703-RA, ACYPI082506-RA, ACYPI064683-RA, ACYPI33497-RA, ACYPI004766-RA, ACYPI063520-RA, ACYPI007706-RA, ACYPI004360-RA, ACYPI50284-RA, ACYPI007731-RA
GO:0018958	phenol metabolic process	P	1	0.0496846	5	18	1002	10196	over	ACYPI34207-RA, ACYPI082343-RA, ACYPI083959-RA, ACYPI081358-RA, ACYPI069986-RA	ACYPI41749-RA, ACYPI086879-RA, ACYPI007107-RA, ACYPI069703-RA, ACYPI008660-RA, ACYPI070346-RA, ACYPI082506-RA, ACYPI064683-RA, ACYPI33497-RA, ACYPI070419-RA, ACYPI008168-RA, ACYPI063520-RA, ACYPI003886-RA, ACYPI009543-RA, ACYPI007852-RA, ACYPI003196-RA, ACYPI50284-RA, ACYPI003596-RA
GO:0009712	catechol metabolic process	P	1	0.0496846	5	18	1002	10196	over	ACYPI34207-RA, ACYPI082343-RA, ACYPI083959-RA, ACYPI081358-RA, ACYPI069986-RA	ACYPI41749-RA, ACYPI086879-RA, ACYPI007107-RA, ACYPI069703-RA, ACYPI008660-RA, ACYPI070346-RA, ACYPI082506-RA, ACYPI064683-RA, ACYPI33497-RA, ACYPI070419-RA, ACYPI008168-RA, ACYPI063520-RA, ACYPI003886-RA, ACYPI009543-RA, ACYPI007852-RA, ACYPI003196-RA, ACYPI50284-RA, ACYPI003596-RA
GO:0034311	diol metabolic process	P	1	0.0496846	5	18	1002	10196	over	ACYPI34207-RA, ACYPI082343-RA, ACYPI083959-RA, ACYPI081358-RA, ACYPI069986-RA	ACYPI41749-RA, ACYPI086879-RA, ACYPI007107-RA, ACYPI069703-RA, ACYPI008660-RA, ACYPI070346-RA, ACYPI082506-RA, ACYPI064683-RA, ACYPI33497-RA, ACYPI070419-RA, ACYPI008168-RA, ACYPI063520-RA, ACYPI003886-RA, ACYPI009543-RA, ACYPI007852-RA, ACYPI003196-RA, ACYPI50284-RA, ACYPI003596-RA
GO:0042537	benzene and derivative metabolic process	P	1	0.0496846	5	18	1002	10196	over	ACYPI34207-RA, ACYPI082343-RA, ACYPI083959-RA, ACYPI081358-RA, ACYPI069986-RA	ACYPI41749-RA, ACYPI086879-RA, ACYPI007107-RA, ACYPI069703-RA, ACYPI008660-RA, ACYPI070346-RA, ACYPI082506-RA, ACYPI064683-RA, ACYPI33497-RA, ACYPI070419-RA, ACYPI008168-RA, ACYPI063520-RA, ACYPI003886-RA, ACYPI009543-RA, ACYPI007852-RA, ACYPI003196-RA, ACYPI50284-RA, ACYPI003596-RA
GO:0006584	catecholamine metabolic process	P	1	0.0496846	5	18	1002	10196	over	ACYPI34207-RA, ACYPI082343-RA, ACYPI083959-RA, ACYPI081358-RA, ACYPI069986-RA	ACYPI41749-RA, ACYPI086879-RA, ACYPI007107-RA, ACYPI069703-RA, ACYPI008660-RA, ACYPI070346-RA, ACYPI082506-RA, ACYPI064683-RA, ACYPI33497-RA, ACYPI070419-RA, ACYPI008168-RA, ACYPI063520-RA, ACYPI003886-RA, ACYPI009543-RA, ACYPI007852-RA, ACYPI003196-RA, ACYPI50284-RA, ACYPI003596-RA
