# Supplementary material for: Widespread Selection Across Coding and Noncoding DNA in the Pea Aphid Genome
Source: G3 (Bethesda). 2013 Jun 1;3(6):993–1001. doi: 10.1534/g3.113.005793 (PMC3689810; doi:10.1534/g3.113.005793)
Supplement: Supporting Information [file supp_g3.113.005793_TableS5.xlsx]

## Sheet: Sheet1
Table S5. Probability of being on the X chromosome for each genomic scaffold.
Scaffold	Probability on X
GL350246	0.00226333
GL350365	0.00226339
GL349913	0.00226339
GL350114	0.00226351
GL350495	0.00226352
GL350920	0.00226365
GL350075	0.00226368
GL350829	0.00226374
GL350696	0.00226387
GL349853	0.00226387
GL350224	0.00226409
GL350115	0.00226413
GL351549	0.0022643
GL350249	0.00226433
GL350212	0.00226494
GL349873	0.00226587
GL350210	0.00226591
GL352583	0.00226605
GL349682	0.00226663
GL350709	0.00226679
GL350176	0.00226692
GL350053	0.00226713
GL350215	0.00226767
GL349906	0.0022685
GL351037	0.00226882
GL350225	0.00226927
GL349774	0.00227053
GL350638	0.00227055
GL350780	0.00227056
GL350204	0.00227078
GL350572	0.00227089
GL350384	0.00227128
GL350571	0.00227138
GL350066	0.00227235
GL350394	0.00227241
GL349752	0.00227299
GL349977	0.00227403
GL349942	0.00227547
GL349698	0.002276
GL350013	0.00227699
GL349708	0.00227716
GL350364	0.00227756
GL349928	0.00227849
GL349968	0.0022791
GL349833	0.00228066
GL350570	0.00228222
GL350046	0.00228256
GL350118	0.00228262
GL350033	0.00228281
GL350853	0.00228301
GL350413	0.00228427
GL350675	0.00228638
GL350399	0.00228703
GL350049	0.00229072
GL350183	0.00229105
GL350004	0.00229178
GL350449	0.00229535
GL350083	0.0022968
GL350241	0.00230006
GL351062	0.00230165
GL349869	0.00230166
GL349991	0.00230234
GL349978	0.00230396
GL350617	0.00230404
GL350255	0.0023042
GL350682	0.00230531
GL349884	0.00230639
GL350962	0.00230704
GL350345	0.00230736
GL350838	0.00230823
GL350197	0.00230993
GL349941	0.00231014
GL350318	0.00231145
GL351056	0.00231209
GL350177	0.00231292
GL350216	0.00231364
GL350436	0.00231408
GL350800	0.00231417
GL350629	0.00231471
GL350451	0.00232231
GL351204	0.00232294
GL350729	0.00232495
GL350199	0.00232522
GL349967	0.00232546
GL349895	0.00232633
GL350606	0.00232788
GL349821	0.00232914
GL351024	0.00232936
GL350034	0.00233165
GL350502	0.00233204
GL350607	0.00233267
GL350697	0.00233818
GL350168	0.00233881
GL349910	0.00234048
GL349813	0.00234094
GL350460	0.00234171
GL350420	0.00234257
GL350419	0.00234385
GL350257	0.00234392
GL350992	0.00234744
GL349918	0.00234907
GL350402	0.00234954
GL350254	0.00235238
GL350549	0.00235316
GL349857	0.00236046
GL349931	0.0023615
GL349921	0.00236355
GL350443	0.00236565
GL350467	0.00236612
GL349818	0.00236618
GL350190	0.00236722
GL349693	0.00236894
GL350791	0.0023731
GL349810	0.00237471
GL350546	0.00237563
GL351752	0.00237664
GL350475	0.00237896
GL350000	0.00237907
GL349866	0.00237979
GL350045	0.00238193
GL350208	0.00238225
GL351152	0.00238339
GL350059	0.00238831
GL349907	0.00239071
GL351113	0.00239476
GL349779	0.00239648
GL351538	0.00239684
GL350277	0.00239861
GL350226	0.00239973
GL350598	0.00240418
GL351132	0.00240429
GL349651	0.00240546
GL351101	0.00240663
GL350785	0.00240952
GL350305	0.00241215
GL350287	0.00241572
GL350680	0.002422
GL350688	0.00242291
GL349984	0.00242334
GL353042	0.0024248
GL350760	0.00242559
GL349737	0.00242579
GL350657	0.0024354
GL350209	0.0024356
GL350832	0.00243764
GL349799	0.00243767
GL350299	0.00243881
GL350433	0.00243886
GL350518	0.00243942
GL350389	0.0024397
GL351767	0.00244625
GL350284	0.00244919
GL350744	0.00245621
GL349975	0.00245842
GL350407	0.00246007
GL349681	0.00246303
GL350324	0.002469
GL349728	0.00246943
GL350029	0.00247836
GL350025	0.00247865
GL350424	0.00248327
GL350274	0.00248378
GL349988	0.00248381
GL349951	0.00248936
GL349832	0.00249482
GL350724	0.00249835
GL349870	0.00249884
GL350195	0.00250214
GL350547	0.00250221
GL350616	0.00250777
GL350910	0.0025127
GL349852	0.00251437
GL350161	0.00251452
GL350605	0.00252013
GL351641	0.0025217
GL349952	0.00252527
GL350465	0.00252854
GL350993	0.00253045
GL349939	0.00253214
GL350054	0.00254012
GL349969	0.00254119
GL349905	0.002548
GL350488	0.00255564
GL350703	0.00256084
GL349707	0.00256231
GL349915	0.00256346
GL350828	0.00256405
GL350205	0.00256486
GL350623	0.00256646
GL350058	0.00257316
GL351005	0.0025735
GL350152	0.00257654
GL349706	0.00257705
GL350523	0.00257752
GL350279	0.0025782
GL350038	0.00258332
GL350269	0.00259034
GL350855	0.00259037
GL350309	0.00259054
GL350535	0.00259072
GL350527	0.00259287
GL349863	0.00259891
GL350557	0.00260103
GL350162	0.00260165
GL350425	0.00260446
GL350020	0.00260833
GL350158	0.00260948
GL349959	0.00261017
GL349981	0.00261248
GL350211	0.00261283
GL350418	0.00261643
GL350431	0.00261649
GL350356	0.00261771
GL350071	0.00262043
GL350820	0.00262445
GL351192	0.0026263
GL350700	0.002627
GL350106	0.00262763
GL350125	0.00262839
GL351922	0.00263074
GL350149	0.00263261
GL350466	0.00263352
GL349876	0.0026341
GL350191	0.00263455
GL349993	0.00263455
GL350737	0.00263801
GL351098	0.00263848
GL350577	0.00264202
GL350292	0.00264282
GL350831	0.00264425
GL350155	0.00264504
GL349841	0.00264556
GL350454	0.00265123
GL350223	0.00266111
GL350189	0.00266186
GL350511	0.00266443
GL350468	0.00267333
GL350710	0.002684
GL350906	0.00268941
GL349997	0.00269319
GL349815	0.00269562
GL349758	0.00269604
GL350320	0.00269983
GL349806	0.00273151
GL350092	0.00273449
GL350894	0.00273901
GL350293	0.00275165
GL350104	0.00275948
GL349974	0.00276616
GL350588	0.00278216
GL350002	0.00278327
GL350778	0.00278483
GL350377	0.00279072
GL349765	0.00279237
GL350316	0.0027957
GL350306	0.00279575
GL350087	0.00279763
GL350482	0.00279809
GL349883	0.00280196
GL350116	0.00280513
GL349744	0.00281432
GL350267	0.00282013
GL349962	0.00282467
GL350016	0.00282829
GL350143	0.00283016
GL349947	0.00284681
GL350498	0.00285835
GL350405	0.00285977
GL349897	0.0028678
GL350157	0.00286906
GL350793	0.0028797
GL349845	0.00289163
GL350481	0.00289302
GL350883	0.0028939
GL350015	0.00290366
GL350160	0.00292022
GL350219	0.00292216
GL350412	0.00292275
GL349724	0.0029276
GL350603	0.00293299
GL349690	0.0029382
GL350477	0.00294404
GL350721	0.00294639
GL350897	0.00295948
GL350568	0.00296245
GL350434	0.00296698
GL349770	0.00296845
GL350526	0.00297447
GL350239	0.00297727
GL350331	0.00298028
GL350489	0.00299263
GL349899	0.00299662
GL351016	0.00300527
GL350414	0.00300842
GL349802	0.00302091
GL350510	0.00303521
GL350904	0.0030355
GL349788	0.00303634
GL350673	0.00303979
GL350099	0.00304032
GL350693	0.00304551
GL349892	0.00305523
GL350626	0.0030575
GL350247	0.00306287
GL350281	0.00307591
GL350464	0.00308116
GL349684	0.00308247
GL350187	0.00308578
GL350307	0.00309032
GL350452	0.00309275
GL350303	0.00309562
GL350390	0.00310191
GL350228	0.00311003
GL350280	0.00311455
GL350088	0.00311635
GL350113	0.00311833
GL350089	0.00312258
GL350561	0.00314108
GL350244	0.00315193
GL350203	0.00315441
GL349950	0.00315473
GL350536	0.00316122
GL349644	0.0031696
GL349748	0.00317361
GL349976	0.00318512
GL350310	0.00318945
GL349979	0.00319323
GL351193	0.00319381
GL350567	0.00319964
GL350597	0.00320009
GL350485	0.00320888
GL349725	0.0032155
GL349922	0.00321666
GL350525	0.00322123
GL349784	0.00322431
GL349842	0.00322465
GL350520	0.0032449
GL350290	0.00324548
GL350440	0.00324739
GL350775	0.00324873
GL350124	0.00324901
GL350496	0.00324986
GL350668	0.00325149
GL350142	0.00325437
GL350378	0.0032546
GL350955	0.00325746
GL349877	0.0032724
GL350538	0.00327415
GL350448	0.00328305
GL350069	0.00329988
GL350376	0.00330358
GL350265	0.00330723
GL350369	0.00331728
GL350872	0.00331729
GL350213	0.00331946
GL350508	0.00332054
GL350133	0.00333451
GL350594	0.00333593
GL350671	0.0033446
GL350325	0.00334496
GL350353	0.00335159
GL350814	0.00337126
GL349924	0.00337611
GL350851	0.00338292
GL349851	0.00338892
GL349634	0.00339666
GL349754	0.00339727
GL350119	0.00339854
GL349734	0.00340614
GL350041	0.00340736
GL350478	0.00340824
GL350474	0.00340989
GL351416	0.00341593
GL350427	0.00342734
GL349890	0.00342909
GL350289	0.00343039
GL349987	0.00343588
GL351214	0.00343883
GL350352	0.00344861
GL350166	0.0034537
GL350374	0.00345469
GL350051	0.00345792
GL350840	0.00346535
GL350956	0.00348251
GL350296	0.00348913
GL349727	0.00350767
GL349995	0.00352159
GL350037	0.0035432
GL349896	0.00354603
GL351085	0.00354774
GL349872	0.00354822
GL350252	0.00356281
GL350447	0.00356437
GL350077	0.00357069
GL349874	0.00357385
GL350123	0.00358496
GL350019	0.00358612
GL349878	0.0035987
GL350110	0.00360042
GL350040	0.00360345
GL349772	0.00361603
GL350074	0.00362226
GL349825	0.00362603
GL350094	0.00362661
GL350604	0.00363426
GL350582	0.00363759
GL350093	0.00364383
GL349835	0.00364456
GL350372	0.00364558
GL350581	0.00365956
GL350634	0.00366537
GL350276	0.00367168
GL349957	0.00368074
GL349837	0.00368122
GL350459	0.00369329
GL350421	0.00369724
GL350067	0.00372463
GL350848	0.0037275
GL349933	0.0037562
GL350108	0.00376575
GL349945	0.0037705
GL350792	0.00379034
GL350358	0.0037947
GL350380	0.00379497
GL350018	0.00380839
GL350081	0.00381985
GL351163	0.00385146
GL368654	0.00385537
GL349712	0.00385663
GL350734	0.00385868
GL350132	0.00388368
GL350173	0.00388457
GL349823	0.00389195
GL349867	0.00389234
GL350559	0.00391301
GL350073	0.00392219
GL350179	0.00392407
GL349858	0.00392609
GL350355	0.00392901
GL349889	0.00393211
GL350359	0.00393246
GL351846	0.00393728
GL349638	0.00394598
GL349898	0.00394969
GL351075	0.00395027
GL349795	0.00396242
GL350408	0.00396662
GL350363	0.00397126
GL350388	0.00397399
GL349985	0.00397437
GL350423	0.00398788
GL350660	0.00398937
GL351804	0.00399491
GL350186	0.00399531
GL349721	0.00400677
GL349777	0.00401443
GL349760	0.00402959
GL350100	0.0040369
GL350312	0.00404845
GL350301	0.00405059
GL350313	0.00406919
GL349814	0.00408765
GL349741	0.00409623
GL350165	0.00411577
GL349990	0.00411898
GL349688	0.00413748
GL350064	0.00415165
GL349859	0.00417403
GL349667	0.00418108
GL350658	0.00418513
GL350258	0.00419604
GL349732	0.0042389
GL351207	0.0042432
GL349946	0.00427482
GL350201	0.00428046
GL350344	0.00428427
GL349861	0.00430508
GL349819	0.00430593
GL350661	0.0043101
GL349973	0.00431563
GL350966	0.00432259
GL350533	0.00432696
GL349963	0.00432884
GL350047	0.00432993
GL349751	0.0043335
GL350231	0.00433825
GL350794	0.0043714
GL349904	0.00437883
GL350998	0.0043941
GL350723	0.00439491
GL349656	0.00444333
GL350415	0.00445027
GL350432	0.00446568
GL350411	0.00447002
GL349655	0.0044738
GL350506	0.0044825
GL350566	0.00448955
GL350112	0.0045249
GL350517	0.00453621
GL349705	0.00457285
GL350339	0.00458251
GL349775	0.00458773
GL349903	0.00459689
GL350014	0.00460311
GL353653	0.00462545
GL349999	0.00463342
GL350754	0.00463687
GL349756	0.00463815
GL350830	0.00466615
GL349807	0.00468783
GL350397	0.00469438
GL349740	0.00471323
GL349966	0.00471373
GL350023	0.0047211
GL350329	0.00475073
GL349676	0.00475459
GL350707	0.00475944
GL350563	0.00478217
GL349936	0.00479332
GL350122	0.00480188
GL350202	0.00481597
GL350869	0.00481758
GL350457	0.00482103
GL350283	0.00482785
GL349622	0.00484256
GL349930	0.00484446
GL349948	0.00485989
GL350493	0.00488372
GL349738	0.00489053
GL350395	0.00489422
GL350746	0.00490071
GL350826	0.00490829
GL350171	0.00492156
GL350242	0.00492763
GL349956	0.00492972
GL350140	0.00493104
GL349746	0.00495393
GL351137	0.00496554
GL350080	0.00498931
GL349761	0.00499288
GL350330	0.00499734
GL350656	0.00500368
GL349980	0.00500453
GL350731	0.00503505
GL350343	0.00504788
GL350590	0.00504925
GL350483	0.00506572
GL349669	0.00508403
GL350361	0.00512931
GL349755	0.00513792
GL349960	0.00517046
GL350743	0.00519765
GL349729	0.00521354
GL350300	0.00522036
GL350599	0.00523891
GL350184	0.00524173
GL350719	0.00530724
GL349713	0.00531767
GL350086	0.00534502
GL349916	0.00534887
GL349711	0.005365
GL349720	0.00538131
GL350429	0.00538772
GL350370	0.00541568
GL349666	0.00545173
GL350031	0.00547958
GL349677	0.00548388
GL350285	0.0055271
GL350350	0.00553131
GL349649	0.00554708
GL349639	0.00555735
GL349641	0.0055736
GL349763	0.00557422
GL349982	0.00559335
GL350531	0.00560345
GL350924	0.00562317
GL351253	0.00564738
GL349687	0.00564777
GL350354	0.00566589
GL349854	0.00567791
GL349964	0.00573079
GL350558	0.00575717
GL350084	0.00577186
GL349902	0.00580353
GL349709	0.00581233
GL349901	0.00581943
GL350631	0.00583332
GL349768	0.0058428
GL350314	0.00593757
GL349633	0.00594241
GL349680	0.00595895
GL350650	0.00598804
GL350789	0.00600611
GL350096	0.00604058
GL349769	0.00604335
GL350871	0.00604904
GL349972	0.00605481
GL350462	0.00606382
GL349757	0.00608186
GL350400	0.00610571
GL349836	0.00613709
GL350327	0.00613803
GL351194	0.00614479
GL350385	0.00616982
GL350050	0.00619482
GL349798	0.00620215
GL350272	0.00622726
GL350282	0.00623021
GL349996	0.00629518
GL349868	0.00630091
GL349659	0.00630795
GL350236	0.00630872
GL349943	0.00634219
GL349839	0.00639565
GL350222	0.00643811
GL349927	0.0064655
GL349628	0.00647652
GL351054	0.00652089
GL349850	0.00656172
GL350260	0.00657345
GL349834	0.00665515
GL349683	0.00673709
GL349627	0.00676005
GL349691	0.00676285
GL349701	0.00676441
GL349829	0.00676972
GL350505	0.00678517
GL350294	0.0068043
GL352168	0.00690133
GL349938	0.00696003
GL350458	0.0069763
GL350487	0.00698668
GL349624	0.00699804
GL349849	0.00706282
GL349700	0.00708744
GL349764	0.00710109
GL351012	0.00712432
GL350286	0.00717956
GL350674	0.00719162
GL350340	0.00720929
GL350039	0.00721134
GL350003	0.00721432
GL349778	0.00726339
GL349912	0.00727292
GL350362	0.00727814
GL350024	0.00737302
GL349749	0.00737387
GL350667	0.00740269
GL350001	0.00740511
GL349919	0.00740525
GL349743	0.00747675
GL351083	0.00751703
GL350319	0.00755405
GL350718	0.00758055
GL349862	0.0076886
GL349785	0.00768874
GL349926	0.00772599
GL350755	0.00777171
GL350035	0.00778299
GL349704	0.007804
GL349660	0.00784975
GL350430	0.00787766
GL350437	0.00788174
GL349718	0.00790144
GL350471	0.00793896
GL349794	0.00807707
GL349670	0.00813046
GL350500	0.00818278
GL350253	0.00820988
GL349722	0.0082099
GL350188	0.00821936
GL349864	0.00824589
GL350908	0.00838633
GL349955	0.00847462
GL350586	0.00850065
GL350141	0.00860667
GL350619	0.00881837
GL350326	0.00896251
GL350117	0.00898893
GL350560	0.00898945
GL350479	0.00901032
GL350884	0.00905279
GL350725	0.00905476
GL350128	0.00907969
GL350888	0.00918804
GL351431	0.00923462
GL350082	0.00934869
GL350175	0.00939952
GL350091	0.00943359
GL350923	0.0096238
GL351002	0.00963711
GL350145	0.00963793
GL350172	0.00982317
GL350863	0.00982861
GL349786	0.00984798
GL349736	0.00988684
GL349805	0.00997776
GL350017	0.0100187
GL349908	0.0101539
GL351750	0.0102389
GL349797	0.0102419
GL349742	0.0103344
GL349812	0.0104646
GL349673	0.010489
GL350007	0.0105282
GL349697	0.0106885
GL350578	0.0107536
GL350328	0.0108465
GL350057	0.0108652
GL349767	0.0109034
GL349703	0.0109108
GL349992	0.0109166
GL350379	0.0110913
GL349827	0.011101
GL349753	0.0114702
GL350973	0.0115
GL350198	0.011503
GL350544	0.0117129
GL350240	0.0117706
GL351424	0.011811
GL349625	0.0118682
GL350610	0.0120266
GL350516	0.0121715
GL350192	0.0123323
GL350383	0.012351
GL350230	0.0124135
GL349723	0.0124869
GL349652	0.012544
GL350250	0.0126858
GL349654	0.0127112
GL351357	0.0127452
GL349998	0.0127454
GL350787	0.0127475
GL350624	0.0129038
GL350645	0.0129692
GL350169	0.0131456
GL350552	0.0132705
GL349629	0.0132993
GL349983	0.0133597
GL350264	0.0133874
GL350138	0.0133997
GL349840	0.0137694
GL350893	0.0137741
GL350473	0.0139114
GL349796	0.0139453
GL349893	0.0140255
GL349940	0.0141237
GL349808	0.014215
GL350268	0.0145024
GL350373	0.0147143
GL350381	0.0148705
GL350193	0.0149186
GL350085	0.0150411
GL350200	0.0150627
GL350522	0.0150911
GL350622	0.0152937
GL350768	0.0155232
GL349717	0.0157078
GL349663	0.0158107
GL349891	0.015846
GL350298	0.0158726
GL349658	0.0158984
GL349662	0.0160869
GL349826	0.0162391
GL350596	0.016334
GL350404	0.0169687
GL350151	0.0170855
GL349860	0.0172421
GL350573	0.0172758
GL350600	0.0172801
GL350348	0.0176141
GL349838	0.017674
GL349816	0.0178552
GL350135	0.0179938
GL350514	0.0182491
GL350387	0.0182628
GL349635	0.0184082
GL349971	0.0185597
GL349885	0.0187716
GL349929	0.0189079
GL349692	0.018946
GL350550	0.0192233
GL349781	0.0192235
GL350233	0.0193617
GL350275	0.0194104
GL349887	0.0196641
GL350144	0.0197317
GL349792	0.0203171
GL350585	0.0208655
GL350238	0.0210263
GL350056	0.021259
GL350217	0.0217086
GL349791	0.0217347
GL349630	0.0219563
GL349787	0.0219796
GL349745	0.022094
GL350382	0.0220943
GL350273	0.0221008
GL350580	0.0221425
GL350695	0.0221721
GL349646	0.0224054
GL349702	0.0224619
GL350127	0.022798
GL349771	0.0238118
GL350669	0.023849
GL349817	0.0239471
GL349793	0.0247177
GL350011	0.0249867
GL349847	0.0249917
GL350461	0.0252763
GL350102	0.0253011
GL349747	0.0254093
GL350207	0.0254753
GL350072	0.0263994
GL350885	0.0266352
GL349881	0.0266472
GL350137	0.0268068
GL349894	0.0268608
GL349621	0.0269862
GL349642	0.0287508
GL351003	0.0290851
GL349750	0.0294169
GL349843	0.0297359
GL351283	0.0309276
GL349932	0.0314369
GL350366	0.0319741
GL349886	0.0322127
GL351326	0.0323322
GL349653	0.0328851
GL350323	0.0339832
GL350403	0.034606
GL351213	0.0359749
GL350728	0.0361814
GL350444	0.0367022
GL349923	0.0376839
GL350036	0.0382144
GL350009	0.0385109
GL349689	0.0389201
GL349917	0.0397584
GL349631	0.0400407
GL349685	0.0402744
GL350232	0.0402943
GL349626	0.041409
GL349846	0.0425291
GL349855	0.042963
GL350266	0.043703
GL350163	0.0442427
GL350651	0.0447436
GL350917	0.0447591
GL349710	0.0449121
GL350304	0.0457948
GL349828	0.0468619
GL350945	0.047573
GL350030	0.0496865
GL350153	0.0497612
GL349989	0.0509866
GL350078	0.0512307
GL350428	0.0520081
GL350368	0.0520286
GL349803	0.0533713
GL349632	0.0536025
GL350633	0.0543615
GL350507	0.0548884
GL349934	0.0556212
GL349809	0.0604269
GL350386	0.0623357
GL350095	0.0625198
GL349671	0.0633495
GL350097	0.0673398
GL349623	0.069042
GL349664	0.069811
GL350291	0.0722953
GL349686	0.0751711
GL350147	0.076548
GL349801	0.0781704
GL350068	0.0811072
GL351332	0.0832519
GL349637	0.0855419
GL350490	0.0857403
GL350052	0.0867229
GL350098	0.0883407
GL350136	0.0915502
GL349848	0.0928646
GL349648	0.0953988
GL350357	0.101727
GL349800	0.102513
GL350676	0.104924
GL349665	0.105412
GL349674	0.106933
GL350583	0.109825
GL349647	0.110529
GL349668	0.12207
GL350181	0.123116
GL349856	0.12731
GL349759	0.128293
GL349961	0.131812
GL349994	0.136087
GL350107	0.136718
GL350167	0.139218
GL350129	0.141572
GL349776	0.143439
GL349716	0.143937
GL350150	0.144388
GL349675	0.149036
GL349888	0.149315
GL349871	0.15497
GL349739	0.159735
GL350470	0.162795
GL349909	0.169231
GL349920	0.172579
GL349645	0.174043
GL350218	0.180725
GL349824	0.183059
GL350575	0.183815
GL350503	0.183927
GL350120	0.186627
GL349661	0.201614
GL349650	0.201615
GL349900	0.203196
GL349715	0.203688
GL350048	0.206001
GL350589	0.209911
GL350337	0.211455
GL349731	0.213079
GL349790	0.238139
GL350185	0.256583
GL350262	0.258343
GL350090	0.264057
GL349914	0.26642
GL350170	0.268402
GL349822	0.275529
GL349879	0.283211
GL349719	0.289454
GL350134	0.292387
GL350288	0.317297
GL349780	0.34995
GL349735	0.361104
GL349636	0.382722
GL349714	0.396197
GL349944	0.398342
GL349844	0.406229
GL349657	0.411519
GL350509	0.417217
GL349935	0.430449
GL349949	0.456831
GL350333	0.460857
GL350315	0.462427
GL349694	0.4757
GL350614	0.479485
GL349762	0.489655
GL350042	0.492041
GL350615	0.495147
GL349672	0.501348
GL350770	0.510088
GL349643	0.522543
GL349865	0.526929
GL349678	0.527091
GL350164	0.539978
GL351171	0.542145
GL350251	0.585793
GL350609	0.59499
GL349679	0.595548
GL349882	0.624177
GL349783	0.631452
GL350148	0.647441
GL349696	0.701003
GL350121	0.733018
GL349789	0.73451
GL350662	0.749206
GL349804	0.764852
GL350028	0.77
GL350026	0.778121
GL350005	0.786242
GL349831	0.788856
GL350105	0.805278
GL350139	0.81391
GL349954	0.823519
GL349726	0.826987
GL349773	0.833247
GL349811	0.836149
GL350159	0.843467
GL349695	0.847941
GL349766	0.849367
GL351211	0.852559
GL350406	0.85436
GL350109	0.859783
GL350864	0.864609
GL350297	0.86564
GL349699	0.866251
GL349937	0.871466
GL350146	0.87923
GL349730	0.885122
GL350063	0.892201
GL350346	0.89266
GL350335	0.896669
GL350021	0.902585
GL350111	0.911082
GL349958	0.91166
GL350972	0.913278
GL350270	0.914722
GL350022	0.916829
GL349640	0.918189
GL350065	0.918906
GL349986	0.926852
GL350602	0.92691
GL350263	0.929343
GL350512	0.933588
GL350229	0.933651
GL350416	0.935676
GL349782	0.936463
GL349953	0.937685
GL350317	0.9406
GL349880	0.940638
GL349820	0.940972
GL350156	0.941278
GL350881	0.943276
GL350174	0.943324
GL350227	0.945475
GL350736	0.945612
GL349875	0.945673
GL350529	0.946332
GL349925	0.948138
GL350070	0.950784
GL350891	0.95215
GL350126	0.956704
GL350708	0.957106
GL350012	0.957306
GL350061	0.960078
GL350727	0.960376
GL350398	0.962729
GL350677	0.967941
GL350027	0.968501
GL349733	0.968843
GL350964	0.969114
GL350079	0.970097
GL350492	0.971717
GL350234	0.97204
GL350130	0.973286
GL350032	0.974479
GL350713	0.974577
GL350870	0.975011
GL350611	0.975769
GL350548	0.975805
GL350504	0.97618
GL352054	0.976424
GL349911	0.976468
GL350463	0.976956
GL350044	0.978342
GL350342	0.979367
GL350060	0.979402
GL350472	0.980085
GL350593	0.980614
GL350494	0.981143
GL350843	0.981649
GL350332	0.982048
GL350540	0.983046
GL351128	0.98323
GL350295	0.984102
GL350245	0.984179
GL350417	0.984241
GL350131	0.984441
GL350261	0.984834
GL350685	0.985134
GL351197	0.985324
GL350248	0.985409
GL350946	0.985448
GL350194	0.985559
GL350008	0.985592
GL350455	0.985643
GL350584	0.986049
GL349965	0.986623
GL350196	0.987031
GL350640	0.987188
GL350154	0.987199
GL350882	0.987477
GL350055	0.987636
GL350206	0.987771
GL350062	0.987831
GL350486	0.987934
GL350513	0.988082
GL350235	0.988304
GL350764	0.98871
GL351167	0.989131
GL350499	0.989207
GL350579	0.989597
GL350396	0.989748
GL351178	0.989905
GL350308	0.990053
GL350392	0.990109
GL350347	0.990244
GL350010	0.990481
GL351107	0.990531
GL350401	0.990637
GL350178	0.990673
GL350576	0.990766
GL350810	0.990915
GL350456	0.990927
GL350006	0.990955
GL349830	0.990972
GL350311	0.991001
GL350043	0.991005
GL349970	0.991011
GL350076	0.991037
GL350101	0.991056
GL350827	0.99106
GL350652	0.991061
